# Supplementary material for: Identifying anal and cervical tumorigenesis-associated methylation signaling with machine learning methods
Source: Front Oncol. 2022 Sep 29;12:998032. doi: 10.3389/fonc.2022.998032 (PMC9557006; doi:10.3389/fonc.2022.998032)
Supplement: Supplementary Table 1 — Feature lists yielded by MCFS, LightGBM, and LASSO on cervical and anal carcinoma datasets [file Table_1.xlsx]

## Sheet: Anal carcinoma
LightGBM feature list			LASSO feature list			MCFS feature list
Rank	Methylation probe		Rank	Methylation probe		Rank	Methylation probe
1	cg23197559		1	cg18954144		1	cg01550828
2	cg07713411		2	cg20300343		2	cg06834912
3	cg25578064		3	cg26634219		3	cg23197559
4	cg18954144		4	cg20794750		4	cg00067365
5	cg01550828		5	cg21039708		5	cg05414026
6	cg03758392		6	cg22929099		6	cg19276012
7	cg02282631		7	cg05149234		7	cg22083815
8	cg27415032		8	cg00645897		8	cg19565306
9	cg11379081		9	cg22637867		9	cg27415032
10	cg13265914		10	cg11035100		10	cg25785679
11	cg00170564		11	cg16857181		11	cg14234805
12	cg00067365		12	cg08604085		12	cg02331583
13	cg11719362		13	cg19040509		13	cg08052428
14	cg01092528		14	cg23963136		14	cg17738249
15	cg17437939		15	cg14192396		15	cg16482183
16	cg12961656		16	cg07792478		16	cg00298065
17	cg10769393		17	cg02293732		17	cg20915447
18	cg07815836		18	cg14091419		18	cg06545389
19	cg23260799		19	cg17331738		19	cg03430067
20	cg08052428		20	cg01221209		20	cg04090027
21	cg22762091		21	cg18555811		21	cg01511557
22	cg02098460		22	cg02235894		22	cg16491960
23	cg22385827		23	cg08567662		23	cg03144494
24	cg06834912		24	cg22485171		24	cg13265914
25	cg09379601		25	cg11856918		25	cg01879488
26	cg15556502		26	cg25617285		26	cg11856918
27	cg20915447		27	cg00067365		27	cg01092528
28	cg04090027		28	cg16587616		28	cg21515243
29	cg15307891		29	cg03099728		29	cg00170564
30	cg00894870		30	cg14121103		30	cg19416570
31	cg14069088		31	cg19565306		31	cg10769393
32	cg22083815		32	cg13636640		32	cg11379081
33	cg21515243		33	cg06545389		33	cg05569124
34	cg14103574		34	cg15556502		34	cg16774013
35	cg20300343		35	cg20151045		35	cg00184376
36	cg06347499		36	cg23075337		36	cg16944159
37	cg25134081		37	cg00930706		37	cg06330901
38	cg24567424		38	cg27415032		38	cg04548856
39	cg00846580		39	cg16482183		39	cg12268637
40	cg19565306		40	cg03399598		40	cg01512854
41	cg22931309		41	cg18941085		41	cg18941085
42	cg05644321		42	cg01550828		42	cg23206461
43	cg16491960		43	cg00170564		43	cg18954144
44	cg10633746		44	cg20915447		44	cg09997497
45	cg03032574		45	cg25578064		45	cg22385827
46	cg24740868		46	cg13265914		46	cg27425784
47	cg16944159		47	cg10769393		47	cg04560225
48	cg21511036		48	cg01092528		48	cg02842496
49	cg01080927		49	cg12961656		49	cg26698460
50	cg08667777		50	cg04090027		50	cg24152718
51	cg26698460		51	cg23260799		51	cg22832557
52	cg16316695		52	cg02621907		52	cg06333435
53	cg26425730		53	cg03758392		53	cg24567424
54	cg02118840		54	cg25134081		54	cg23075337
55	cg01879488		55	cg22083815		55	cg05778739
56	cg20387429		56	cg22385827		56	cg05818685
57	cg25998860		57	cg08052428		57	cg02381539
58	cg01746241		58	cg24300439		58	cg02282631
59	cg18941085		59	cg16774013		59	cg00034019
60	cg15397725		60	cg24152718		60	cg08736522
61	cg14234805		61	cg02098460		61	cg00846580
62	cg05924485		62	cg09997497		62	cg25578064
63	cg12463199		63	cg06333435		63	cg02621907
64	cg23543263		64	cg00846580		64	cg12271981
65	cg12217625		65	cg19276012		65	cg00169897
66	cg24300439		66	cg06347499		66	cg23963136
67	cg19828298		67	cg09379601		67	cg13451356
68	cg23075337		68	cg03032574		68	cg05924485
69	cg25367758		69	cg14103574		69	cg23260799
70	cg00034019		70	cg06834912		70	cg20387429
71	cg09311052		71	cg01879488		71	cg13241473
72	cg00423153		72	cg16944159		72	cg07713411
73	cg23963136		73	cg25785679		73	cg25134081
74	cg13241473		74	cg14234805		74	cg20322977
75	cg00563824		75	cg05414026		75	cg06862268
76	cg21803754		76	cg16316695		76	cg03399598
77	cg23104823		77	cg22931309		77	cg18555811
78	cg25785679		78	cg05644321		78	cg16316695
79	cg02842496		79	cg22618878		79	cg00645897
80	cg07432643		80	cg09093137		80	cg19828298
81	cg07251136		81	cg16599045		81	cg22618878
82	cg20322977		82	cg25998860		82	cg22762091
83	cg07130392		83	cg05485520		83	cg00423153
84	cg11856918		84	cg21515243		84	cg12001304
85	cg12268637		85	cg10633746		85	cg23151374
86	cg03445663		86	cg00119011		86	cg25010500
87	cg16774013		87	cg00034019		87	cg05149234
88	cg27288226		88	cg23197559		88	cg07815836
89	cg05414026		89	cg26425730		89	cg07251136
90	cg00169897		90	cg13871588		90	cg24834659
91	cg00271154		91	cg06617136		91	cg24740868
92	cg21514086		92	cg24500304		92	cg20794750
93	cg03399598		93	cg07251136		93	cg00119011
94	cg22618878		94	cg00271154		94	cg06551493
95	cg05485520		95	cg03445663		95	cg23034757
96	cg04548856		96	cg05778739		96	cg27288226
97	cg03705947		97	cg19828298		97	cg11558654
98	cg03144494		98	cg07130392		98	ch.11.2716790F
99	cg18555811		99	cg21511036		99	cg26205771
100	cg16206511		100	cg19693626		100	cg14069088
101	cg17986992		101	cg03144494		101	cg07847428
102	cg18151858		102	cg21803754		102	cg13746854
103	cg20794750		103	cg23543263		103	cg26784011
104	cg03099728		104	cg12463199		104	cg00271154
105	cg27552081		105	cg13241473		105	cg12142865
106	cg20251199		106	cg25367758		106	cg17443359
107	cg26784011		107	cg08402873		107	cg25985659
108	cg08402873		108	cg21086891		108	cg20757019
109	cg20261243		109	cg11493139		109	cg01362243
110	cg02381539		110	cg07432643		110	cg17127132
111	cg10724490		111	cg16206511		111	cg14427009
112	cg00437443		112	cg20261243		112	cg05644321
113	cg08736522		113	cg17127132		113	cg13103143
114	cg17331738		114	cg02668984		114	cg15556502
115	cg05778739		115	cg24781299		115	cg25998860
116	cg01362243		116	cg26341268		116	cg23840823
117	cg03907612		117	cg14932796		117	cg17437939
118	cg06333435		118	cg27552081		118	cg16599045
119	cg02621907		119	cg23104823		119	cg08203788
120	cg25985659		120	cg18151858		120	cg09379601
121	cg25817788		121	cg03907612		121	cg12961656
122	cg12142865		122	cg02331583		122	cg19414741
123	cg19693626		123	cg25817788		123	cg21514086
124	cg25789201		124	cg03705947		124	cg05107535
125	cg00930706		125	cg17088814		125	cg14103574
126	cg01511557		126	cg05554966		126	cg15126179
127	cg23151374		127	cg13881405		127	cg13024590
128	cg16027728		128	cg04590956		128	cg06962177
129	cg05900785		129	cg25789201		129	cg23919038
130	cg14932796		130	cg15235185		130	cg00894870
131	cg15235185		131	cg12963312		131	cg03759077
132	cg06936779		132	cg03759077		132	cg02066222
133	cg18093693		133	cg12427896		133	cg03758392
134	cg12355110		134	cg06551493		134	cg06347499
135	cg21086891		135	cg02737830		135	cg21039708
136	cg11688874		136	cg01519350		136	cg24300439
137	cg08567662		137	cg23919038		137	cg18023558
138	cg13103143		138	cg00894870		138	cg08260549
139	cg13881405		139	cg20927575		139	cg05455720
140	cg24834659		140	cg05014452		140	cg14349667
141	cg24152718		141	cg02118840		141	cg01327147
142	cg13871588		142	cg21224049		142	cg17331738
143	cg01519350		143	cg01512265		143	cg03075534
144	cg25514273		144	cg07874155		144	cg00426056
145	cg05149234		145	cg03442064		145	cg01746241
146	cg07145255		146	cg08553963		146	cg22637867
147	cg05554966		147	cg16027728		147	cg20927575
148	cg06862268		148	cg02333555		148	cg08567662
149	cg21224049		149	cg15219393		149	cg03874199
150	cg08938061		150	cg18023558		150	cg00206356
151	cg02737830		151	cg11688874		151	cg11719362
152	cg17127132		152	cg08260549		152	cg01449136
153	cg26751356		153	cg17738249		153	cg19663137
154	cg11493139		154	cg10724490		154	cg03051836
155	cg24500304		155	cg18876457		155	cg03445663
156	cg06877024		156	cg24689420		156	cg23619399
157	cg12427896		157	cg20392585		157	cg10724490
158	cg15219393		158	cg22394521		158	cg25905815
159	cg23206461		159	cg13116438		159	cg18024113
160	cg02331583		160	cg23541273		160	cg13678973
161	cg02175030		161	cg06984945		161	cg21803754
162	cg00254017		162	cg18093693		162	cg18876457
163	cg03759077		163	cg22562194		163	cg20523861
164	cg13746854		164	cg08938061		164	cg07130392
165	cg08604085		165	cg22016434		165	cg01221209
166	cg13024590		166	cg07145255		166	cg01080927
167	cg01997272		167	cg12820608		167	cg08139247
168	cg04590956		168	cg20251199		168	cg26425730
169	cg06551493		169	cg05420166		169	cg06877024
170	cg20927575		170	cg22762091		170	cg13327911
171	cg00298065		171	cg06983586		171	cg05485520
172	cg16725865		172	ch.11.2716790F		172	cg17007640
173	cg12963312		173	cg16725865		173	cg03099728
174	cg03837750		174	cg25193077		174	cg00254017
175	cg07792478		175	cg02282631		175	cg18384778
176	cg24689420		176	cg15786971		176	cg27036111
177	cg21623633		177	cg02865149		177	cg26328180
178	cg01327147		178	cg00437443		178	cg25514273
179	cg26218466		179	cg21494973		179	cg12463199
180	cg21806015		180	cg22230559		180	cg01352175
181	cg09997497		181	cg12512545		181	cg03004497
182	cg18876457		182	cg05567709		182	cg10785263
183	cg02421597		183	cg02702510		183	cg03032574
184	cg02333555		184	cg17524854		184	cg17986992
185	cg02558424		185	cg12012146		185	cg00563824
186	cg23238834		186	cg26218466		186	cg02558424
187	cg09624466		187	cg13308834		187	cg14797243
188	cg17088814		188	cg12950624		188	cg22016434
189	cg02668984		189	cg17437939		189	cg01461847
190	cg17437640		190	cg01810593		190	cg19555331
191	cg21638063		191	cg25217313		191	cg02098460
192	cg23541273		192	cg21623633		192	cg23883696
193	cg07874155		193	cg27620946		193	cg02500479
194	cg20151045		194	cg05569124		194	cg11493139
195	cg14427009		195	cg18221891		195	cg26410635
196	cg06984945		196	cg21532334		196	cg04400072
197	cg06617136		197	cg17976829		197	cg16415121
198	cg23919038		198	cg00426056		198	cg12217625
199	cg22637867		199	cg07897831		199	cg03433597
200	cg25905815		200	cg23238834		200	cg24425560
201	cg21226546		201	cg16415121		201	cg10633746
202	cg07883457		202	cg09294077		202	cg16061498
203	cg02235894		203	cg09015484		203	cg23208513
204	cg08553963		204	cg02175030		204	cg20050826
205	cg23034757		205	cg14069088		205	cg24879782
206	cg20591167		206	cg21226546		206	cg01302656
207	cg02702510		207	cg18536843		207	cg01997272
208	cg01512854		208	cg07761290		208	cg21026830
209	cg26341268		209	cg16491960		209	cg18093693
210	cg05014452		210	cg24567424		210	cg24854435
211	cg27425784		211	cg23831110		211	cg06617136
212	cg05567709		212	cg14166846		212	cg16717122
213	cg27620946		213	cg14275779		213	cg12355110
214	cg21532334		214	cg14797243		214	cg22931309
215	cg21026830		215	cg21638063		215	cg18500431
216	cg05420166		216	cg07815836		216	cg17088814
217	cg03442064		217	cg09564133		217	cg24589459
218	cg09093137		218	cg11379081		218	cg15235185
219	cg00184376		219	cg03685910		219	cg04598774
220	cg12012146		220	cg06026548		220	cg05554966
221	cg03430067		221	cg26725183		221	cg08461949
222	cg12001304		222	cg02066222		222	cg17437640
223	cg07761290		223	cg11409060		223	cg25217313
224	cg09294077		224	cg24740868		224	cg05567709
225	cg05107535		225	cg15761814		225	cg13096208
226	cg17754783		226	cg20360273		226	cg03705947
227	cg11945871		227	cg05924485		227	cg26554592
228	cg01425666		228	cg24834659		228	cg10659886
229	cg21494973		229	cg03502446		229	cg15112032
230	cg03433597		230	cg09658987		230	cg21806015
231	cg05372549		231	cg20877313		231	cg07943461
232	cg03051836		232	cg25985659		232	cg13239420
233	cg18221891		233	cg11945871		233	cg21224049
234	cg14166846		234	cg22843395		234	cg20300343
235	cg06983586		235	cg16196384		235	cg11688874
236	cg17444738		236	cg25654697		236	cg01512265
237	cg20877313		237	cg00423153		237	cg09311052
238	cg08260549		238	cg10741399		238	cg04559779
239	cg20523861		239	cg24425560		239	cg12820608
240	cg25193077		240	cg07847428		240	cg07883457
241	cg17976829		241	cg09605254		241	cg06198398
242	cg13451356		242	cg08247611		242	cg15222899
243	cg01879507		243	cg08948823		243	cg15541630
244	cg13308834		244	cg01352175		244	cg05413872
245	cg17524854		245	cg20322977		245	cg24781299
246	cg06330901		246	cg18156793		246	cg07816637
247	cg05569124		247	cg04047827		247	cg26751356
248	cg16717122		248	cg11719362		248	cg02421597
249	cg01512265		249	cg20387429		249	cg08402873
250	cg13327911		250	cg26698460		250	cg22394521
251	cg00426056		251	cg04548856		251	cg14166846
252	cg04400072		252	cg01746241		252	cg09093137
253	cg12820608		253	cg27288226		253	cg24689420
254	cg12950624		254	cg16331603		254	cg05783139
255	cg13678973		255	cg07851189		255	cg23543263
256	ch.11.2716790F		256	cg08575399		256	cg00034076
257	cg25217313		257	cg18205465		257	cg21627409
258	cg15126179		258	cg01080927		258	cg13116438
259	cg07095072		259	cg27649522		259	cg19035107
260	cg11383747		260	cg08736522		260	cg24099067
261	cg26328180		261	cg03004497		261	cg15060012
262	cg11409060		262	cg06908895		262	cg01348424
263	cg08353090		263	cg10354764		263	cg07078225
264	cg00645897		264	cg23034757		264	cg24459147
265	cg23831110		265	cg00563824		265	cg13881405
266	cg14349667		266	cg07401045		266	cg05697849
267	cg14275779		267	cg21514086		267	cg21186708
268	cg20360273		268	cg11552078		268	cg01544851
269	cg03075534		269	cg05902531		269	cg01425666
270	cg22230559		270	cg07883457		270	cg13871588
271	cg09015484		271	cg06710522		271	cg24116870
272	cg04560225		272	cg26784011		272	cg14275779
273	cg03502446		273	cg15936935		273	cg27552081
274	cg26410635		274	cg07792822		274	cg18292202
275	cg12512545		275	cg12629250		275	cg16587616
276	cg05818685		276	cg18671773		276	cg06122660
277	cg18268492		277	cg06330901		277	cg22069749
278	cg24781299		278	cg05978187		278	cg26341268
279	cg19414741		279	cg19595912		279	cg26682580
280	cg06949081		280	cg06763806		280	cg07949989
281	cg01810593		281	cg06649899		281	cg09564133
282	cg03874199		282	cg17437640		282	cg02737830
283	cg07897831		283	cg14427009		283	cg06525987
284	cg14797243		284	cg02842496		284	cg12950624
285	cg05902531		285	cg04400072		285	cg25789201
286	cg00742472		286	cg07650554		286	cg17071446
287	cg18024113		287	cg06862268		287	cg07145255
288	cg04047827		288	cg20591167		288	cg25654697
289	cg24991452		289	cg01327147		289	cg26375473
290	cg22843395		290	cg11383747		290	cg17524854
291	cg16415121		291	cg17986992		291	cg04590956
292	cg14798119		292	cg06962177		292	cg13866527
293	cg08203788		293	cg01362243		293	cg26218466
294	cg02865149		294	cg20087917		294	cg15307891
295	cg15112032		295	cg23840823		295	cg22134325
296	cg20087917		296	cg03051836		296	cg12963312
297	cg09605254		297	cg03052632		297	cg14932796
298	cg18205465		298	cg01512854		298	cg16616521
299	cg09564133		299	ch.14.1475328F		299	cg03663556
300	cg13866527		300	cg01538984		300	cg27649522
301	cg22485171		301	cg00169897		301	cg26070865
302	cg05978187		302	cg12999362		302	cg09294077
303	cg19828748		303	cg26751356		303	cg24766821
304	cg27649522		304	cg00328972		304	cg04227922
305	cg24766821		305	cg21806015		305	cg24500304
306	cg20289237		306	cg13678973		306	cg19612827
307	cg12629250		307	cg25514273		307	cg10741399
308	cg03685910		308	cg27425784		308	cg22562194
309	cg13116438		309	cg23206461		309	cg22845236
310	cg05455720		310	cg12271981		310	cg03229561
311	cg03663556		311	cg24991452		311	cg05372549
312	cg09658987		312	cg00184376		312	cg20289237
313	cg18536843		313	cg12268637		313	cg20360273
314	cg15761814		314	cg17422427		314	cg18151858
315	cg21627409		315	cg13451356		315	cg02702510
316	cg24680979		316	cg18024113		316	cg14568830
317	cg21907107		317	cg02381539		317	cg00579520
318	cg08575399		318	cg01511557		318	cg07730329
319	cg11552078		319	cg20523861		319	cg17099568
320	cg25654697		320	cg03075534		320	cg07166654
321	cg01352175		321	cg19663137		321	cg09658987
322	cg00034076		322	cg17444738		322	cg22052659
323	cg00005543		323	cg19555331		323	cg16027728
324	cg03578541		324	cg18500431		324	cg08604085
325	cg19416570		325	cg05107535		325	cg15786971
326	cg07792822		326	cg14568830		326	cg23104823
327	cg06710522		327	cg09624466		327	cg11095383
328	cg23413494		328	cg07134589		328	cg03442064
329	cg01449136		329	cg05900785		329	cg12648074
330	cg16331603		330	cg02362450		330	cg12738264
331	cg12999362		331	cg23891360		331	cg09624466
332	cg26205771		332	cg12217625		332	cg12427896
333	cg06649899		333	cg10996143		333	cg21546184
334	cg14091419		334	cg14618681		334	cg13644317
335	cg18500431		335	cg12001304		335	cg07792478
336	cg13636640		336	cg21627409		336	cg18856581
337	cg26634219		337	cg26328180		337	cg06984945
338	cg03052632		338	cg25010500		338	cg13482308
339	cg00803827		339	cg27305525		339	cg07432643
340	cg10620530		340	cg06351457		340	cg15391359
341	cg06752814		341	cg15112032		341	cg15761814
342	cg00997079		342	cg15090714		342	cg02668984
343	cg06908895		343	cg07558682		343	cg10477621
344	cg03640756		344	cg12738264		344	cg11174855
345	cg26590064		345	cg05818685		345	cg07761290
346	cg12738264		346	cg15126179		346	cg19600750
347	cg14618681		347	cg03874199		347	cg21226546
348	cg07650554		348	cg18292202		348	cg07780543
349	cg04568613		349	cg26410635		349	cg20261243
350	cg19040509		350	cg06877024		350	cg10989634
351	cg26725183		351	cg11939631		351	cg11005628
352	cg19600750		352	cg23413494		352	cg21647227
353	cg02066222		353	cg08466179		353	cg25691167
354	cg02537106		354	cg21186708		354	cg07240873
355	cg06962177		355	cg18856581		355	cg00437443
356	cg17738249		356	cg23619399		356	cg20151045
357	cg06026548		357	cg26590064		357	cg07027430
358	cg18156793		358	cg19414741		358	cg00328972
359	cg11859607		359	cg05455720		359	cg05420166
360	cg01538984		360	cg03433597		360	cg09015484
361	cg06763806		361	cg13103143		361	cg20087917
362	cg15786971		362	cg04560225		362	cg03907612
363	cg17448335		363	cg00298065		363	cg15219393
364	cg07401045		364	cg01997272		364	cg00926400
365	cg01302656		365	cg16258503		365	cg15472739
366	cg07847428		366	cg01839850		366	cg20392585
367	cg15936935		367	cg26205771		367	cg12512545
368	cg14568830		368	cg05671241		368	cg18969232
369	cg19619405		369	cg24766821		369	cg21511036
370	cg18671773		370	cg17443359		370	cg00107772
371	cg23208513		371	cg00034076		371	cg03640756
372	cg21699044		372	cg19425870		372	cg21922574
373	cg07851189		373	cg13866527		373	cg08489883
374	cg08948823		374	cg20289237		374	cg18120446
375	cg17071446		375	cg07816637		375	cg21907107
376	cg25617285		376	cg24187437		376	cg03837750
377	cg05671241		377	cg13746854		377	cg15251385
378	cg16857181		378	cg25691167		378	cg22527793
379	cg23891360		379	cg12142865		379	cg08247611
380	cg02362450		380	cg01302656		380	cg14100214
381	cg19555331		381	cg14349667		381	cg15397725
382	cg12615165		382	cg12648074		382	cg19828748
383	cg23429981		383	cg11859607		383	cg25200152
384	cg10741399		384	cg01449136		384	cg06908895
385	cg08247611		385	cg17071446		385	cg16196384
386	cg18384778		386	cg00334063		386	cg11859607
387	cg10678486		387	cg07166654		387	cg05900785
388	cg07816637		388	cg06752814		388	cg02452944
389	cg10996143		389	cg19600750		389	cg08667777
390	ch.14.1475328F		390	cg13883984		390	cg23963802
391	cg10659886		391	cg23129478		391	cg24292761
392	cg01839850		392	cg00254017		392	cg02865149
393	cg15391359		393	cg18384778		393	cg23891360
394	cg19377674		394	cg23429981		394	cg21086891
395	cg26021246		395	cg25905815		395	cg18239753
396	cg24879782		396	cg02537106		396	cg11236429
397	cg08466179		397	cg13096208		397	cg26634219
398	cg23619399		398	cg12355110		398	cg15617155
399	cg08769356		399	cg19619405		399	cg22929099
400	cg26554592		400	cg00926400		400	cg05393023
401	cg00328972		401	cg00803827		401	cg02333555
402	cg20050826		402	cg26021246		402	cg17976829
403	cg17443359		403	cg04559779		403	cg02235894
404	cg24031277		404	cg24879782		404	cg12615165
405	cg08158952		405	cg14968543		405	cg07134589
406	cg24589459		406	cg15222899		406	cg00767010
407	cg16258503		407	cg10659886		407	cg18156793
408	cg24425560		408	cg18969232		408	cg05014452
409	cg14121103		409	cg00997079		409	cg11895727
410	cg00334063		410	cg04227922		410	cg16725865
411	cg06545389		411	cg24589459		411	cg14558529
412	cg23129478		412	cg20050826		412	cg06335867
413	cg22929099		413	cg14798119		413	cg23129478
414	cg07134589		414	ch.10.2480690F		414	cg18221891
415	cg05697849		415	cg08139247		415	ch.14.1475328F
416	cg17422427		416	cg07027430		416	cg19619405
417	cg18856581		417	cg26554592		417	cg00997079
418	cg22069749		418	cg13482308		418	cg05667379
419	cg07558682		419	cg12089543		419	cg24663256
420	cg21186708		420	cg08158952		420	cg02649597
421	cg11895727		421	cg24292761		421	cg17448335
422	cg04559779		422	cg15592541		422	cg12012146
423	cg05210398		423	cg12615165		423	cg07395354
424	cg08393041		424	cg00767010		424	cg10354764
425	cg06525987		425	cg24116870		425	cg01656244
426	cg27305525		426	cg00005543		426	cg08158952
427	cg15592541		427	cg19828748		427	cg02175030
428	cg24187437		428	cg17007640		428	cg27641532
429	cg15090714		429	cg03640756		429	cg11035100
430	cg07027430		430	cg08769356		430	cg01519350
431	cg25691167		431	cg00107772		431	cg07095072
432	cg06351457		432	cg17448335		432	cg00334063
433	cg08489883		433	cg16717122		433	cg13308834
434	cg13883984		434	cg10678486		434	cg11939631
435	cg07166654		435	cg15251385		435	cg12171183
436	cg23840823		436	cg25444344		436	cg21532334
437	cg11236429		437	cg24099067		437	cg17444738
438	cg25010500		438	cg15391359		438	cg17754783
439	cg22134325		439	cg05667379		439	cg03502446
440	cg07600211		440	cg10785263		440	cg18451814
441	cg24663256		441	cg11558654		441	cg27305525
442	cg11035100		442	cg23963802		442	cg05571581
443	cg12089543		443	cg08489883		443	cg01716975
444	cg13460057		444	cg13203223		444	cg00803827
445	cg07943461		445	cg11236429		445	cg20877313
446	cg25200152		446	cg11095383		446	cg06983586
447	cg24854435		447	cg08393041		447	cg11552078
448	cg21922574		448	cg07730329		448	cg21699044
449	cg01221209		449	cg22832557		449	cg19693626
450	cg13239420		450	cg24680979		450	cg13636640
451	cg22832557		451	cg14100214		451	cg04047827
452	cg19663137		452	cg14558529		452	cg11945871
453	cg12648074		453	cg24663256		453	cg26725183
454	cg12271981		454	cg02421597		454	cg14356608
455	cg13096208		455	cg05783139		455	cg19595912
456	cg21039708		456	cg18239753		456	cg18671773
457	cg18969232		457	cg15541630		457	cg11409060
458	cg06122660		458	cg23208513		458	cg07897831
459	cg12104689		459	cg06525987		459	cg04568613
460	cg10989634		460	cg02452944		460	cg13460057
461	cg18292202		461	cg21026830		461	cg25367758
462	cg16226300		462	cg00206356		462	cg08393041
463	cg24259688		463	cg21699044		463	cg21623633
464	cg06335867		464	cg21907107		464	cg03052632
465	cg20392585		465	cg07078225		465	cg03685910
466	cg00767010		466	cg07943461		466	cg07874155
467	cg07730329		467	cg15060012		467	cg00930706
468	cg24292761		468	cg22134325		468	cg06949081
469	ch.10.2480690F		469	cg26682580		469	cg23238834
470	cg17007640		470	cg05697849		470	cg14618681
471	cg15541630		471	cg16226300		471	cg26021246
472	cg10354764		472	cg01425666		472	cg10620530
473	cg17797372		473	cg15617155		473	cg08948823
474	cg23883696		474	cg11174855		474	cg23541273
475	cg11174855		475	cg25200152		475	cg16857181
476	cg22845236		476	cg24854435		476	cg25817788
477	cg03229561		477	cg18451814		477	cg18205465
478	cg05783139		478	cg04598774		478	cg07650554
479	cg05800758		479	cg11895727		479	cg07792822
480	cg00926400		480	cg24459147		480	cg21494973
481	cg15251385		481	cg23883696		481	cg25193077
482	cg26070865		482	cg05372549		482	cg03578541
483	cg16587616		483	cg17499041		483	cg10996143
484	cg26682580		484	cg13239420		484	cg08938061
485	cg13482308		485	cg22845236		485	cg13203223
486	cg18451814		486	cg06122660		486	cg20251199
487	cg27384070		487	cg10477621		487	cg12670347
488	cg18530766		488	cg07780543		488	cg25444344
489	cg08139247		489	cg22052659		489	cg05210398
490	cg24638766		490	cg08461949		490	cg23831110
491	cg07240873		491	cg01348424		491	cg27620946
492	cg17099568		492	cg15738315		492	cg05661282
493	cg23963802		493	cg06335867		493	cg11931731
494	cg17499041		494	cg07600211		494	cg08553963
495	cg14968543		495	cg00579520		495	cg11383747
496	cg24116870		496	cg18530766		496	cg14968543
497	cg13644317		497	cg01544851		497	cg14192396
498	cg18239753		498	cg27036111		498	cg24680979
499	cg00206356		499	cg02649597		499	cg01839850
500	cg08461949		500	cg21546184		500	cg18268492
501	cg00107772		501	cg05413872		501	cg06710522
502	cg15060012		502	cg27641532		502	cg16331603
503	cg07078225		503	cg21647227		503	cg16258503
504	cg15472739		504	cg13644317		504	cg14798119
505	cg27036111		505	cg08203788		505	cg15592541
506	cg14356608		506	cg24259688		506	cg20591167
507	cg11558654		507	cg18120446		507	cg21638063
508	cg04598774		508	cg07949989		508	cg07401045
509	cg16599045		509	cg22069749		509	cg06649899
510	cg22562194		510	cg05800758		510	cg24991452
511	cg16616521		511	cg01656244		511	cg24187437
512	cg05667379		512	cg22527793		512	cg19377674
513	cg02500479		513	cg21922574		513	cg05902531
514	cg00369990		514	cg17099568		514	cg05671241
515	cg15222899		515	cg05571581		515	cg07851189
516	cg01656244		516	cg02500479		516	cg27384070
517	cg01348424		517	cg03229561		517	cg16206511
518	cg24099067		518	cg14356608		518	cg25617285
519	cg20757019		519	cg01461847		519	cg23413494
520	cg18120446		520	cg26375473		520	cg13883984
521	cg14192396		521	cg19035107		521	cg01538984
522	cg07780543		522	cg24638766		522	cg06026548
523	cg11095383		523	cg07395354		523	cg02362450
524	cg12171183		524	cg26070865		524	cg01810593
525	cg24459147		525	cg06198398		525	cg14091419
526	cg14558529		526	cg01716975		526	cg18536843
527	cg04227922		527	cg16616521		527	cg15936935
528	cg11931731		528	cg12171183		528	cg02537106
529	cg14100214		529	cg11931731		529	cg12999362
530	cg01461847		530	cg05661282		530	cg22230559
531	cg05571581		531	cg16061498		531	cg01879507
532	cg21546184		532	cg19612827		532	cg06936779
533	cg02293732		533	cg11005628		533	cg12089543
534	cg10477621		534	cg17797372		534	cg17422427
535	cg07395354		535	cg00369990		535	cg14121103
536	cg05413872		536	cg13460057		536	cg06752814
537	cg02452944		537	cg27384070		537	cg02118840
538	cg21647227		538	cg12670347		538	cg08575399
539	cg15617155		539	cg05210398		539	cg00742472
540	cg07949989		540	cg20757019		540	cg00005543
541	cg22527793		541	cg03430067		541	cg12104689
542	cg27641532		542	cg04568613		542	cg19425870
543	cg02649597		543	cg06936779		543	cg24031277
544	cg05661282		544	cg19416570		544	cg02293732
545	cg00579520		545	cg19377674		545	cg15090714
546	cg19612827		546	cg23151374		546	cg05978187
547	cg19035107		547	cg02558424		547	cg22843395
548	cg22052659		548	cg08353090		548	cg19040509
549	cg26375473		549	cg15397725		549	cg17499041
550	cg25444344		550	cg03837750		550	cg06763806
551	cg22016434		551	cg08667777		551	cg09605254
552	cg11005628		552	cg13024590		552	cg06351457
553	cg01716975		553	cg09311052		553	cg07558682
554	cg16196384		554	cg18268492		554	cg08769356
555	cg19276012		555	cg10620530		555	cg23429981
556	cg03004497		556	cg03578541		556	cg05800758
557	cg01544851		557	cg24031277		557	cg22485171
558	cg19425870		558	cg05393023		558	cg08353090
559	cg06198398		559	cg06949081		559	cg26590064
560	cg12670347		560	cg17754783		560	cg07600211
561	cg18023558		561	cg07240873		561	cg08466179
562	cg13203223		562	cg10989634		562	cg24638766
563	cg10785263		563	cg13327911		563	cg15738315
564	cg15738315		564	cg03663556		564	cg24259688
565	cg00119011		565	cg15472739		565	cg10678486
566	cg16061498		566	cg07713411		566	cg16226300
567	cg16482183		567	cg12104689		567	cg17797372
568	cg11939631		568	cg01879507		568	cg00369990
569	cg05393023		569	cg00742472
570	cg22394521		570	cg07095072
571	cg19595912		571	cg15307891

## Sheet: Cervical carcinoma
LightGBM feature list			LASSO feature list			MCFS feature list
Rank	Methylation probe		Rank	Methylation probe		Rank	Methylation probe
1	cg08053846		1	cg22943498		1	cg10417457
2	cg13106215		2	cg15498283		2	cg02871554
3	cg01932663		3	cg02647869		3	cg27012396
4	cg22943498		4	cg27329005		4	cg05713971
5	cg24969902		5	cg10417457		5	cg22943498
6	cg10417457		6	cg01932663		6	cg08053846
7	cg03147592		7	cg27012396		7	cg02736228
8	cg04080041		8	cg04080041		8	cg04080041
9	cg27329005		9	cg24969902		9	cg24969902
10	cg27012396		10	cg02736228		10	cg01932663
11	cg01166925		11	cg01166925		11	cg13106215
12	cg02736228		12	cg00408278		12	cg09286468
13	cg00408278		13	cg09286468		13	cg03147592
14	cg02871554		14	cg05713971		14	cg02647869
15	cg21230427		15	cg17204993		15	cg01166925
16	cg05305046		16	cg05400196		16	cg21230427
17	cg15498283		17	cg13248115		17	cg01466133
18	cg18303608		18	cg02871554		18	cg05305046
19	cg05713971		19	cg18303608		19	cg20400718
20	cg17204993		20	cg05305046		20	cg18303608
21	cg20400718		21	cg21230427		21	cg05400196
22	cg02647869		22	cg01466133		22	cg17204993
23	cg05400196		23	cg20400718		23	cg00408278
24	cg09286468		24	cg13106215		24	cg27329005
25	cg01466133		25	cg03147592		25	cg15498283
26	cg13248115		26	cg08053846		26	cg13248115
