# Supplementary material for: Identifying anal and cervical tumorigenesis-associated methylation signaling with machine learning methods
Source: Front Oncol. 2022 Sep 29;12:998032. doi: 10.3389/fonc.2022.998032 (PMC9557006; doi:10.3389/fonc.2022.998032)
Supplement: Supplementary Table 2 — Performance of DT and RF classifiers by applying IFS methods on feature lists yielded by MCFS, LightGBM, and LASSO on the cervical and anal carcinoma datasets. [file Table_2.xlsx]

## Sheet: Anal_Carcinoma_DT_LASSO
Number of feature	F1 score			ACC	MCC	Macro F1	Weighted F1
	Normal	AIN3	Tumor
1	0.857143	0.269231	0.807512	0.713287	0.374858	0.644628	0.761701
2	0.9	0.454545	0.882883	0.818182	0.561537	0.745809	0.84502
3	0.9	0.571429	0.910714	0.86014	0.661967	0.794048	0.879196
4	0.9	0.8	0.966102	0.944056	0.823849	0.888701	0.946841
5	0.9	0.827586	0.970464	0.951049	0.841858	0.89935	0.95304
6	0.941176	0.928571	0.987552	0.979021	0.924869	0.952433	0.979271
7	0.9	0.923077	0.983333	0.972028	0.90235	0.93547	0.972611
8	0.888889	0.888889	0.987552	0.972028	0.899366	0.921777	0.972373
9	0.941176	0.923077	0.987654	0.979021	0.921594	0.950636	0.978858
10	1	0.928571	0.991667	0.986014	0.951769	0.973413	0.986455
11	0.888889	0.896552	0.987448	0.972028	0.905441	0.924296	0.972981
12	0.941176	0.928571	0.987552	0.979021	0.924869	0.952433	0.979271
13	0.947368	0.962963	0.991667	0.986014	0.951668	0.967333	0.986269
14	0.947368	0.923077	0.987552	0.979021	0.924679	0.952666	0.979161
15	0.888889	0.96	0.987654	0.979021	0.921638	0.945514	0.978924
16	0.947368	0.896552	0.983193	0.972028	0.908813	0.942371	0.973062
17	0.9	0.928571	0.983193	0.972028	0.908774	0.937255	0.972992
18	0.9	0.928571	0.983193	0.972028	0.908774	0.937255	0.972992
19	0.947368	0.896552	0.983193	0.972028	0.908813	0.942371	0.973062
20	0.947368	0.846154	0.979253	0.965035	0.874219	0.924258	0.965146
21	0.947368	0.785714	0.970711	0.951049	0.832165	0.901265	0.952424
22	0.947368	0.866667	0.978903	0.965035	0.889169	0.930979	0.966715
23	0.947368	0.814815	0.975	0.958042	0.85255	0.912394	0.958699
24	0.888889	0.923077	0.983471	0.972028	0.897085	0.931812	0.972028
25	0.947368	0.896552	0.983193	0.972028	0.908813	0.942371	0.973062
26	1	0.923077	0.991736	0.986014	0.948543	0.971604	0.986014
27	0.947368	0.846154	0.979253	0.965035	0.874219	0.924258	0.965146
28	0.947368	0.888889	0.983333	0.972028	0.902109	0.939864	0.972484
29	0.947368	0.888889	0.983333	0.972028	0.902109	0.939864	0.972484
30	0.947368	0.785714	0.970711	0.951049	0.832165	0.901265	0.952424
31	0.9	0.857143	0.97479	0.958042	0.860874	0.910644	0.959388
32	1	0.896552	0.987448	0.979021	0.929825	0.961333	0.979974
33	0.842105	0.857143	0.970711	0.951049	0.832165	0.889986	0.952293
34	0.857143	0.928571	0.978903	0.965035	0.889144	0.921539	0.966664
35	1	0.8	0.97479	0.958042	0.861146	0.92493	0.960487
36	0.9	0.888889	0.979079	0.965035	0.880999	0.922656	0.965903
37	0.9	0.928571	0.983193	0.972028	0.908774	0.937255	0.972992
38	0.9	0.888889	0.979079	0.965035	0.880999	0.922656	0.965903
39	0.9	1	0.991667	0.986014	0.951884	0.963889	0.986655
40	0.818182	0.928571	0.974576	0.958042	0.870601	0.90711	0.960551
41	0.761905	0.962963	0.97479	0.958042	0.861141	0.899886	0.960316
42	0.727273	0.888889	0.962025	0.937063	0.795292	0.859396	0.940602
43	0.818182	0.857143	0.966102	0.944056	0.824182	0.880475	0.946887
44	0.818182	0.962963	0.978903	0.965035	0.889535	0.920016	0.967339
45	0.782609	0.962963	0.974576	0.958042	0.871123	0.906716	0.961439
46	0.818182	0.962963	0.978903	0.965035	0.889535	0.920016	0.967339
47	0.8	0.896552	0.970464	0.951049	0.841858	0.889005	0.953016
48	0.842105	0.962963	0.983333	0.972028	0.902109	0.929467	0.972593
49	0.857143	0.962963	0.983193	0.972028	0.909019	0.934433	0.973421
50	0.857143	0.928571	0.978903	0.965035	0.889144	0.921539	0.966664
51	0.842105	0.962963	0.983333	0.972028	0.902109	0.929467	0.972593
52	0.9	0.962963	0.987448	0.979021	0.929688	0.950137	0.979718
53	0.9	0.866667	0.974576	0.958042	0.870323	0.913748	0.960073
54	0.947368	0.962963	0.991667	0.986014	0.951668	0.967333	0.986269
55	0.782609	0.928571	0.970213	0.951049	0.853047	0.893798	0.95462
56	0.9	1	0.991667	0.986014	0.951884	0.963889	0.986655
57	0.947368	0.96	0.991736	0.986014	0.94875	0.966368	0.986058
58	0.857143	0.962963	0.983193	0.972028	0.909019	0.934433	0.973421
59	0.9	0.928571	0.983193	0.972028	0.908774	0.937255	0.972992
60	0.842105	1	0.987552	0.979021	0.924679	0.943219	0.97953
61	0.857143	0.962963	0.983193	0.972028	0.909019	0.934433	0.973421
62	0.727273	0.928571	0.966102	0.944056	0.824182	0.873982	0.947659
63	0.857143	0.928571	0.978903	0.965035	0.889144	0.921539	0.966664
64	0.818182	0.962963	0.978903	0.965035	0.889535	0.920016	0.967339
65	0.818182	0.896552	0.970213	0.951049	0.85265	0.894982	0.953948
66	0.818182	1	0.983193	0.972028	0.909547	0.933792	0.974336
67	1	0.962963	0.995851	0.993007	0.975108	0.986271	0.993122
68	0.857143	0.928571	0.978903	0.965035	0.889144	0.921539	0.966664
69	0.842105	1	0.987552	0.979021	0.924679	0.943219	0.97953
70	0.75	0.962963	0.970213	0.951049	0.853687	0.894392	0.955694
71	0.818182	1	0.983193	0.972028	0.909547	0.933792	0.974336
72	0.857143	0.962963	0.983193	0.972028	0.909019	0.934433	0.973421
73	0.857143	0.896552	0.974576	0.958042	0.870334	0.909424	0.960092
74	0.947368	0.928571	0.987448	0.979021	0.929606	0.954463	0.979573
75	0.782609	0.923077	0.970464	0.951049	0.843072	0.89205	0.954333
76	0.818182	0.962963	0.978903	0.965035	0.889535	0.920016	0.967339
77	0.842105	1	0.987552	0.979021	0.924679	0.943219	0.97953
78	0.818182	0.896552	0.970213	0.951049	0.85265	0.894982	0.953948
79	0.947368	0.857143	0.979079	0.965035	0.880885	0.927864	0.965999
80	0.782609	0.896552	0.965812	0.944056	0.835879	0.881657	0.947985
81	0.761905	0.923077	0.970711	0.951049	0.832722	0.885231	0.953239
82	0.777778	0.896552	0.979079	0.958042	0.856673	0.88447	0.958908
83	0.9	0.962963	0.987448	0.979021	0.929688	0.950137	0.979718
84	0.857143	0.962963	0.983193	0.972028	0.909019	0.934433	0.973421
85	0.9	0.928571	0.983193	0.972028	0.908774	0.937255	0.972992
86	0.857143	1	0.987448	0.979021	0.930069	0.948197	0.980388
87	0.818182	0.962963	0.978903	0.965035	0.889535	0.920016	0.967339
88	0.9	0.962963	0.987448	0.979021	0.929688	0.950137	0.979718
89	0.842105	0.896552	0.97479	0.958042	0.860875	0.904482	0.959327
90	0.857143	0.962963	0.983193	0.972028	0.909019	0.934433	0.973421
91	0.842105	0.896552	0.97479	0.958042	0.860875	0.904482	0.959327
92	0.818182	0.962963	0.978903	0.965035	0.889535	0.920016	0.967339
93	0.857143	0.928571	0.978903	0.965035	0.889144	0.921539	0.966664
94	0.818182	0.962963	0.978903	0.965035	0.889535	0.920016	0.967339
95	0.818182	0.866667	0.965812	0.944056	0.835595	0.883553	0.947507
96	0.761905	0.96	0.975	0.958042	0.853367	0.898968	0.960225
97	0.842105	0.827586	0.966387	0.944056	0.812937	0.878693	0.945946
98	0.857143	0.928571	0.978903	0.965035	0.889144	0.921539	0.966664
99	0.857143	0.962963	0.983193	0.972028	0.909019	0.934433	0.973421
100	0.857143	1	0.987448	0.979021	0.930069	0.948197	0.980388
101	0.857143	0.928571	0.978903	0.965035	0.889144	0.921539	0.966664
102	0.8	0.962963	0.979079	0.965035	0.880999	0.914014	0.966344
103	0.9	1	0.991667	0.986014	0.951884	0.963889	0.986655
104	0.782609	0.928571	0.970213	0.951049	0.853047	0.893798	0.95462
105	0.9	0.866667	0.974576	0.958042	0.870323	0.913748	0.960073
106	0.857143	0.962963	0.983193	0.972028	0.909019	0.934433	0.973421
107	0.8	0.83871	0.961702	0.937063	0.806758	0.866804	0.940344
108	0.857143	0.857143	0.970464	0.951049	0.842008	0.894917	0.95303
109	0.761905	0.928571	0.970464	0.951049	0.842008	0.88698	0.95353
110	0.9	0.928571	0.983193	0.972028	0.908774	0.937255	0.972992
111	0.857143	0.962963	0.983193	0.972028	0.909019	0.934433	0.973421
112	0.782609	0.928571	0.970213	0.951049	0.853047	0.893798	0.95462
113	0.857143	0.928571	0.978903	0.965035	0.889144	0.921539	0.966664
114	0.9	0.962963	0.987448	0.979021	0.929688	0.950137	0.979718
115	0.857143	1	0.987448	0.979021	0.930069	0.948197	0.980388
116	0.818182	0.857143	0.966102	0.944056	0.824182	0.880475	0.946887
117	0.727273	0.928571	0.966102	0.944056	0.824182	0.873982	0.947659
118	0.761905	0.962963	0.97479	0.958042	0.861141	0.899886	0.960316
119	0.9	0.896552	0.978903	0.965035	0.889022	0.925152	0.966451
120	0.857143	0.896552	0.974576	0.958042	0.870334	0.909424	0.960092
121	0.857143	0.896552	0.974576	0.958042	0.870334	0.909424	0.960092
122	0.9	0.962963	0.987448	0.979021	0.929688	0.950137	0.979718
123	0.818182	0.962963	0.978903	0.965035	0.889535	0.920016	0.967339
124	0.947368	0.787879	0.965812	0.944056	0.836136	0.900353	0.948475
125	0.857143	0.896552	0.974576	0.958042	0.870334	0.909424	0.960092
126	0.9	1	0.991667	0.986014	0.951884	0.963889	0.986655
127	0.857143	0.923077	0.979079	0.965035	0.881396	0.919766	0.966314
128	0.782609	0.962963	0.974576	0.958042	0.871123	0.906716	0.961439
129	0.9	1	0.991667	0.986014	0.951884	0.963889	0.986655
130	0.947368	0.928571	0.987448	0.979021	0.929606	0.954463	0.979573
131	0.857143	0.928571	0.978903	0.965035	0.889144	0.921539	0.966664
132	0.761905	0.83871	0.957265	0.93007	0.790369	0.852626	0.934192
133	0.9	1	0.991667	0.986014	0.951884	0.963889	0.986655
134	0.857143	0.928571	0.978903	0.965035	0.889144	0.921539	0.966664
135	0.9	0.928571	0.983193	0.972028	0.908774	0.937255	0.972992
136	0.857143	1	0.987448	0.979021	0.930069	0.948197	0.980388
137	0.818182	0.896552	0.970213	0.951049	0.85265	0.894982	0.953948
138	0.727273	1	0.97479	0.958042	0.861676	0.900688	0.961504
139	0.857143	0.827586	0.966102	0.944056	0.823895	0.88361	0.946652
140	0.857143	0.962963	0.983193	0.972028	0.909019	0.934433	0.973421
141	0.818182	0.896552	0.970213	0.951049	0.85265	0.894982	0.953948
142	0.9	0.928571	0.983193	0.972028	0.908774	0.937255	0.972992
143	0.8	0.866667	0.966102	0.944056	0.823849	0.877589	0.946608
144	0.782609	0.896552	0.965812	0.944056	0.835879	0.881657	0.947985
145	0.818182	0.962963	0.978903	0.965035	0.889535	0.920016	0.967339
146	0.818182	0.962963	0.978903	0.965035	0.889535	0.920016	0.967339
147	0.818182	0.83871	0.961373	0.937063	0.819363	0.872755	0.94121
148	0.8	0.962963	0.979079	0.965035	0.880999	0.914014	0.966344
149	0.857143	1	0.987448	0.979021	0.930069	0.948197	0.980388
150	0.857143	0.928571	0.978903	0.965035	0.889144	0.921539	0.966664
151	0.818182	1	0.983193	0.972028	0.909547	0.933792	0.974336
152	0.857143	0.962963	0.983193	0.972028	0.909019	0.934433	0.973421
153	0.857143	1	0.987448	0.979021	0.930069	0.948197	0.980388
154	0.818182	0.866667	0.965812	0.944056	0.835595	0.883553	0.947507
155	0.818182	0.962963	0.978903	0.965035	0.889535	0.920016	0.967339
156	0.782609	0.928571	0.970213	0.951049	0.853047	0.893798	0.95462
157	0.818182	0.923077	0.97479	0.958042	0.861676	0.90535	0.960232
158	0.695652	0.866667	0.95279	0.923077	0.775008	0.83837	0.928777
159	0.818182	0.8125	0.956897	0.93007	0.803886	0.862526	0.935039
160	0.842105	0.857143	0.979079	0.958042	0.856525	0.892776	0.959374
161	0.857143	0.896552	0.974576	0.958042	0.870334	0.909424	0.960092
162	0.782609	0.962963	0.974576	0.958042	0.871123	0.906716	0.961439
163	0.818182	0.896552	0.970213	0.951049	0.85265	0.894982	0.953948
164	0.727273	0.866667	0.965812	0.937063	0.813024	0.85325	0.941786
165	0.782609	0.962963	0.974576	0.958042	0.871123	0.906716	0.961439
166	0.727273	1	0.97479	0.958042	0.861676	0.900688	0.961504
167	0.727273	0.962963	0.970464	0.951049	0.842413	0.8869	0.954476
168	0.842105	0.928571	0.979079	0.965035	0.880885	0.916585	0.965867
169	0.947368	0.962963	0.991667	0.986014	0.951668	0.967333	0.986269
170	0.857143	0.962963	0.983193	0.972028	0.909019	0.934433	0.973421
171	0.782609	0.8	0.95279	0.923077	0.775008	0.845133	0.928189
172	0.72	0.928571	0.961373	0.937063	0.820568	0.869982	0.9432
173	0.818182	0.962963	0.978903	0.965035	0.889535	0.920016	0.967339
174	0.761905	1	0.979079	0.965035	0.881396	0.913661	0.967313
175	0.75	0.866667	0.956897	0.93007	0.80427	0.857854	0.935672
176	0.761905	0.866667	0.961702	0.937063	0.806708	0.863425	0.940488
177	0.818182	0.962963	0.978903	0.965035	0.889535	0.920016	0.967339
178	0.8	0.928571	0.97479	0.958042	0.860874	0.90112	0.959587
179	0.666667	0.928571	0.957265	0.93007	0.791278	0.850834	0.936367
180	0.818182	0.962963	0.978903	0.965035	0.889535	0.920016	0.967339
181	0.72	0.962963	0.965812	0.944056	0.837142	0.882925	0.950082
182	0.75	0.962963	0.970213	0.951049	0.853687	0.894392	0.955694
183	0.75	0.96	0.970464	0.951049	0.843986	0.893488	0.955637
184	0.75	0.962963	0.970213	0.951049	0.853687	0.894392	0.955694
185	0.75	0.928571	0.965812	0.944056	0.836395	0.881461	0.948844
186	0.761905	0.962963	0.97479	0.958042	0.861141	0.899886	0.960316
187	0.695652	0.962963	0.966102	0.944056	0.82471	0.874906	0.948795
188	0.782609	0.787879	0.947826	0.916084	0.774887	0.839438	0.922887
189	0.9	0.866667	0.974576	0.958042	0.870323	0.913748	0.960073
190	0.857143	0.6875	0.944206	0.909091	0.730212	0.829616	0.91539
191	0.818182	1	0.983193	0.972028	0.909547	0.933792	0.974336
192	0.8	0.827586	0.962025	0.937063	0.794694	0.863204	0.939606
193	0.761905	0.962963	0.97479	0.958042	0.861141	0.899886	0.960316
194	0.782609	0.8125	0.952381	0.923077	0.789105	0.849163	0.92898
195	0.761905	1	0.979079	0.965035	0.881396	0.913661	0.967313
196	0.75	1	0.974576	0.958042	0.871899	0.908192	0.962753
197	0.75	1	0.974576	0.958042	0.871899	0.908192	0.962753
198	0.636364	0.962963	0.962025	0.937063	0.795292	0.853784	0.941614
199	0.666667	0.8125	0.93913	0.902098	0.732063	0.806099	0.910471
200	0.666667	0.787879	0.934498	0.895105	0.718838	0.796348	0.904312
201	0.75	0.962963	0.970213	0.951049	0.853687	0.894392	0.955694
202	0.666667	0.962963	0.961702	0.937063	0.807939	0.863777	0.943248
203	0.761905	0.923077	0.970711	0.951049	0.832722	0.885231	0.953239
204	0.727273	0.83871	0.95279	0.923077	0.774803	0.839591	0.928225
205	0.75	0.962963	0.970213	0.951049	0.853687	0.894392	0.955694
206	0.75	1	0.974576	0.958042	0.871899	0.908192	0.962753
207	0.782609	0.928571	0.970213	0.951049	0.853047	0.893798	0.95462
208	0.75	0.928571	0.965812	0.944056	0.836395	0.881461	0.948844
209	0.9	0.866667	0.974576	0.958042	0.870323	0.913748	0.960073
210	0.9	0.962963	0.987448	0.979021	0.929688	0.950137	0.979718
211	0.888889	0.8125	0.974576	0.951049	0.847779	0.891988	0.954449
212	0.842105	1	0.987552	0.979021	0.924679	0.943219	0.97953
213	0.9	0.962963	0.987448	0.979021	0.929688	0.950137	0.979718
214	0.9	0.83871	0.970213	0.951049	0.852584	0.902974	0.953839
215	0.947368	1	0.995851	0.993007	0.975138	0.981073	0.993177
216	0.947368	0.928571	0.987448	0.979021	0.929606	0.954463	0.979573
217	0.9	0.962963	0.987448	0.979021	0.929688	0.950137	0.979718
218	0.818182	0.962963	0.978903	0.965035	0.889535	0.920016	0.967339
219	0.8	0.83871	0.961702	0.937063	0.806758	0.866804	0.940344
220	0.857143	0.928571	0.978903	0.965035	0.889144	0.921539	0.966664
221	0.8	1	0.983333	0.972028	0.90235	0.927778	0.97331
222	0.857143	0.962963	0.983193	0.972028	0.909019	0.934433	0.973421
223	0.888889	1	0.991736	0.986014	0.948543	0.960208	0.986014
224	0.9	0.857143	0.97479	0.958042	0.860874	0.910644	0.959388
225	0.761905	0.896552	0.966102	0.944056	0.823895	0.874853	0.946927
226	0.8	1	0.983333	0.972028	0.90235	0.927778	0.97331
227	0.9	0.962963	0.987448	0.979021	0.929688	0.950137	0.979718
228	0.695652	0.928571	0.961702	0.937063	0.807299	0.861975	0.941946
229	0.9	0.928571	0.983193	0.972028	0.908774	0.937255	0.972992
230	0.842105	0.96	0.983471	0.972028	0.897321	0.928525	0.97244
231	0.947368	0.896552	0.983193	0.972028	0.908813	0.942371	0.973062
232	0.727273	1	0.97479	0.958042	0.861676	0.900688	0.961504
233	0.727273	1	0.97479	0.958042	0.861676	0.900688	0.961504
234	0.9	0.928571	0.983193	0.972028	0.908774	0.937255	0.972992
235	0.9	0.962963	0.987448	0.979021	0.929688	0.950137	0.979718
236	0.782609	0.962963	0.974576	0.958042	0.871123	0.906716	0.961439
237	0.888889	0.896552	0.987448	0.972028	0.905441	0.924296	0.972981
238	0.842105	0.866667	0.970464	0.951049	0.841962	0.893079	0.952949
239	0.857143	0.928571	0.978903	0.965035	0.889144	0.921539	0.966664
240	0.727273	0.962963	0.970464	0.951049	0.842413	0.8869	0.954476
241	0.842105	1	0.987552	0.979021	0.924679	0.943219	0.97953
242	0.727273	0.962963	0.970464	0.951049	0.842413	0.8869	0.954476
243	0.9	0.962963	0.987448	0.979021	0.929688	0.950137	0.979718
244	0.782609	0.83871	0.956897	0.93007	0.803972	0.859405	0.935183
245	0.75	0.962963	0.970213	0.951049	0.853687	0.894392	0.955694
246	0.842105	1	0.987552	0.979021	0.924679	0.943219	0.97953
247	0.947368	1	0.995851	0.993007	0.975138	0.981073	0.993177
248	0.947368	0.962963	0.991667	0.986014	0.951668	0.967333	0.986269
249	0.818182	0.896552	0.970213	0.951049	0.85265	0.894982	0.953948
250	0.8	1	0.983333	0.972028	0.90235	0.927778	0.97331
251	0.9	0.866667	0.974576	0.958042	0.870323	0.913748	0.960073
252	0.888889	0.896552	0.979079	0.965035	0.881057	0.921507	0.965901
253	0.9	0.962963	0.987448	0.979021	0.929688	0.950137	0.979718
254	0.761905	1	0.979079	0.965035	0.881396	0.913661	0.967313
255	0.75	0.962963	0.970213	0.951049	0.853687	0.894392	0.955694
256	0.9	0.928571	0.983193	0.972028	0.908774	0.937255	0.972992
257	0.761905	1	0.979079	0.965035	0.881396	0.913661	0.967313
258	0.8	1	0.983333	0.972028	0.90235	0.927778	0.97331
259	0.8	0.827586	0.962025	0.937063	0.794694	0.863204	0.939606
260	0.9	0.928571	0.983193	0.972028	0.908774	0.937255	0.972992
261	0.8	0.866667	0.966102	0.944056	0.823849	0.877589	0.946608
262	0.9	0.928571	0.983193	0.972028	0.908774	0.937255	0.972992
263	0.947368	0.962963	0.991667	0.986014	0.951668	0.967333	0.986269
264	0.857143	1	0.987448	0.979021	0.930069	0.948197	0.980388
265	0.888889	0.962963	0.987552	0.979021	0.924613	0.946468	0.979107
266	0.842105	0.928571	0.979079	0.965035	0.880885	0.916585	0.965867
267	0.9	0.962963	0.987448	0.979021	0.929688	0.950137	0.979718
268	0.947368	0.727273	0.957265	0.93007	0.790862	0.877302	0.935734
269	0.8	0.83871	0.961702	0.937063	0.806758	0.866804	0.940344
270	0.761905	1	0.979079	0.965035	0.881396	0.913661	0.967313
271	0.9	0.962963	0.987448	0.979021	0.929688	0.950137	0.979718
272	0.75	0.962963	0.970213	0.951049	0.853687	0.894392	0.955694
273	0.888889	0.962963	0.987552	0.979021	0.924613	0.946468	0.979107
274	0.947368	0.928571	0.987448	0.979021	0.929606	0.954463	0.979573
275	0.842105	0.962963	0.983333	0.972028	0.902109	0.929467	0.972593
276	0.75	1	0.974576	0.958042	0.871899	0.908192	0.962753
277	0.947368	0.866667	0.978903	0.965035	0.889169	0.930979	0.966715
278	0.888889	0.896552	0.979079	0.965035	0.881057	0.921507	0.965901
279	0.8	1	0.983333	0.972028	0.90235	0.927778	0.97331
280	0.888889	0.8125	0.966102	0.944056	0.824487	0.889164	0.947278
281	0.761905	0.83871	0.957265	0.93007	0.790369	0.852626	0.934192
282	0.9	1	0.991667	0.986014	0.951884	0.963889	0.986655
283	0.947368	0.962963	0.991667	0.986014	0.951668	0.967333	0.986269
284	0.9	0.896552	0.978903	0.965035	0.889022	0.925152	0.966451
285	0.8	0.962963	0.979079	0.965035	0.880999	0.914014	0.966344
286	0.761905	0.962963	0.97479	0.958042	0.861141	0.899886	0.960316
287	0.818182	1	0.983193	0.972028	0.909547	0.933792	0.974336
288	0.761905	0.962963	0.97479	0.958042	0.861141	0.899886	0.960316
289	0.818182	0.928571	0.974576	0.958042	0.870601	0.90711	0.960551
290	0.736842	0.928571	0.970711	0.951049	0.832165	0.878708	0.952161
291	0.9	0.962963	0.987448	0.979021	0.929688	0.950137	0.979718
292	0.888889	1	0.991736	0.986014	0.948543	0.960208	0.986014
293	0.8	0.962963	0.979079	0.965035	0.880999	0.914014	0.966344
294	0.9	0.83871	0.970213	0.951049	0.852584	0.902974	0.953839
295	0.695652	0.896552	0.957265	0.93007	0.790756	0.849823	0.93528
296	0.888889	0.896552	0.979079	0.965035	0.881057	0.921507	0.965901
297	0.842105	0.928571	0.979079	0.965035	0.880885	0.916585	0.965867
298	0.761905	0.866667	0.961702	0.937063	0.806708	0.863425	0.940488
299	0.727273	0.928571	0.966102	0.944056	0.824182	0.873982	0.947659
300	0.8	0.866667	0.966102	0.944056	0.823849	0.877589	0.946608
301	0.857143	0.962963	0.983193	0.972028	0.909019	0.934433	0.973421
302	0.695652	0.962963	0.966102	0.944056	0.82471	0.874906	0.948795
303	0.842105	0.896552	0.97479	0.958042	0.860875	0.904482	0.959327
304	0.941176	1	0.995885	0.993007	0.974131	0.97902	0.992816
305	0.857143	0.896552	0.974576	0.958042	0.870334	0.909424	0.960092
306	0.9	0.928571	0.983193	0.972028	0.908774	0.937255	0.972992
307	0.842105	1	0.987552	0.979021	0.924679	0.943219	0.97953
308	0.8	0.896552	0.970464	0.951049	0.841858	0.889005	0.953016
309	0.842105	0.962963	0.983333	0.972028	0.902109	0.929467	0.972593
310	0.818182	0.962963	0.978903	0.965035	0.889535	0.920016	0.967339
311	0.636364	0.928571	0.957627	0.93007	0.777763	0.840854	0.934766
312	0.888889	0.962963	0.987552	0.979021	0.924613	0.946468	0.979107
313	0.75	0.928571	0.965812	0.944056	0.836395	0.881461	0.948844
314	0.947368	1	0.995851	0.993007	0.975138	0.981073	0.993177
315	0.761905	0.962963	0.97479	0.958042	0.861141	0.899886	0.960316
316	0.888889	1	0.991736	0.986014	0.948543	0.960208	0.986014
317	0.727273	0.928571	0.974576	0.951049	0.847391	0.876807	0.954829
318	0.9	0.8125	0.965812	0.944056	0.835722	0.892771	0.947733
319	0.9	0.928571	0.983193	0.972028	0.908774	0.937255	0.972992
320	0.727273	0.8	0.948718	0.916084	0.745312	0.82533	0.921261
321	0.75	0.962963	0.970213	0.951049	0.853687	0.894392	0.955694
322	0.666667	0.962963	0.966387	0.944056	0.813262	0.865339	0.947212
323	0.947368	0.888889	0.983333	0.972028	0.902109	0.939864	0.972484
324	0.823529	0.928571	0.979253	0.965035	0.874322	0.910451	0.964845
325	0.857143	1	0.987448	0.979021	0.930069	0.948197	0.980388
326	0.9	0.928571	0.983193	0.972028	0.908774	0.937255	0.972992
327	0.857143	0.896552	0.974576	0.958042	0.870334	0.909424	0.960092
328	0.857143	0.866667	0.970213	0.951049	0.852495	0.898007	0.953683
329	0.8	0.962963	0.979079	0.965035	0.880999	0.914014	0.966344
330	0.727273	0.928571	0.966102	0.944056	0.824182	0.873982	0.947659
331	0.888889	0.888889	0.979253	0.965035	0.874119	0.91901	0.965351
332	0.761905	0.857143	0.962025	0.937063	0.794873	0.860358	0.939896
333	0.888889	0.962963	0.987552	0.979021	0.924613	0.946468	0.979107
334	0.842105	0.962963	0.983333	0.972028	0.902109	0.929467	0.972593
335	0.8	0.866667	0.966102	0.944056	0.823849	0.877589	0.946608
336	0.761905	0.75	0.944206	0.909091	0.730212	0.818704	0.915077
337	0.761905	0.962963	0.97479	0.958042	0.861141	0.899886	0.960316
338	0.9	0.962963	0.987448	0.979021	0.929688	0.950137	0.979718
339	0.9	0.962963	0.987448	0.979021	0.929688	0.950137	0.979718
340	0.842105	0.962963	0.983333	0.972028	0.902109	0.929467	0.972593
341	0.761905	0.896552	0.966102	0.944056	0.823895	0.874853	0.946927
342	0.761905	1	0.979079	0.965035	0.881396	0.913661	0.967313
343	0.75	0.962963	0.970213	0.951049	0.853687	0.894392	0.955694
344	0.761905	0.928571	0.970464	0.951049	0.842008	0.88698	0.95353
345	0.727273	0.896552	0.961702	0.937063	0.806889	0.861842	0.941025
346	1	0.787879	0.970213	0.951049	0.853497	0.919364	0.955512
347	0.888889	1	0.991736	0.986014	0.948543	0.960208	0.986014
348	0.8	0.896552	0.970464	0.951049	0.841858	0.889005	0.953016
349	0.666667	0.928571	0.962025	0.937063	0.794873	0.852421	0.940395
350	0.761905	0.928571	0.970464	0.951049	0.842008	0.88698	0.95353
351	0.761905	0.96	0.975	0.958042	0.853367	0.898968	0.960225
352	0.761905	0.962963	0.97479	0.958042	0.861141	0.899886	0.960316
353	0.9	0.928571	0.983193	0.972028	0.908774	0.937255	0.972992
354	0.8	0.866667	0.966102	0.944056	0.823849	0.877589	0.946608
355	0.9	0.896552	0.978903	0.965035	0.889022	0.925152	0.966451
356	0.818182	0.83871	0.961373	0.937063	0.819363	0.872755	0.94121
357	0.842105	0.75	0.953191	0.923077	0.76116	0.848432	0.927728
358	0.666667	0.928571	0.957265	0.93007	0.791278	0.850834	0.936367
359	0.8	0.83871	0.961702	0.937063	0.806758	0.866804	0.940344
360	0.818182	0.896552	0.970213	0.951049	0.85265	0.894982	0.953948
361	0.857143	0.962963	0.983193	0.972028	0.909019	0.934433	0.973421
362	0.727273	0.928571	0.966102	0.944056	0.824182	0.873982	0.947659
363	0.888889	0.866667	0.97479	0.958042	0.861146	0.910115	0.959554
364	0.857143	0.928571	0.978903	0.965035	0.889144	0.921539	0.966664
365	0.857143	0.928571	0.978903	0.965035	0.889144	0.921539	0.966664
366	0.782609	0.83871	0.956897	0.93007	0.803972	0.859405	0.935183
367	0.842105	0.96	0.983471	0.972028	0.897321	0.928525	0.97244
368	0.695652	1	0.970464	0.951049	0.843072	0.888705	0.955853
369	0.761905	0.888889	0.966387	0.944056	0.813262	0.872393	0.946472
370	0.761905	1	0.979079	0.965035	0.881396	0.913661	0.967313
371	0.761905	0.866667	0.961702	0.937063	0.806708	0.863425	0.940488
372	0.857143	0.962963	0.983193	0.972028	0.909019	0.934433	0.973421
373	0.782609	0.896552	0.965812	0.944056	0.835879	0.881657	0.947985
374	0.761905	0.962963	0.97479	0.958042	0.861141	0.899886	0.960316
375	0.8	0.928571	0.97479	0.958042	0.860874	0.90112	0.959587
376	0.9	0.866667	0.974576	0.958042	0.870323	0.913748	0.960073
377	0.818182	0.896552	0.970213	0.951049	0.85265	0.894982	0.953948
378	0.842105	0.896552	0.97479	0.958042	0.860875	0.904482	0.959327
379	0.695652	0.928571	0.961702	0.937063	0.807299	0.861975	0.941946
380	0.727273	0.846154	0.957983	0.93007	0.765934	0.843803	0.933297
381	0.842105	0.962963	0.983333	0.972028	0.902109	0.929467	0.972593
382	0.761905	0.83871	0.957265	0.93007	0.790369	0.852626	0.934192
383	0.761905	0.962963	0.97479	0.958042	0.861141	0.899886	0.960316
384	0.782609	0.928571	0.970213	0.951049	0.853047	0.893798	0.95462
385	0.8	1	0.983333	0.972028	0.90235	0.927778	0.97331
386	0.857143	0.787879	0.956897	0.93007	0.804011	0.867306	0.935253
387	0.857143	0.962963	0.983193	0.972028	0.909019	0.934433	0.973421
388	0.761905	0.928571	0.970464	0.951049	0.842008	0.88698	0.95353
389	0.695652	0.928571	0.961702	0.937063	0.807299	0.861975	0.941946
390	0.8	0.96	0.979253	0.965035	0.874623	0.913084	0.966221
391	0.736842	0.896552	0.966387	0.944056	0.812937	0.866593	0.945591
392	0.8	0.928571	0.97479	0.958042	0.860874	0.90112	0.959587
393	0.8	0.846154	0.966667	0.944056	0.803282	0.87094	0.945221
394	0.666667	0.962963	0.966387	0.944056	0.813262	0.865339	0.947212
395	0.761905	0.888889	0.966387	0.944056	0.813262	0.872393	0.946472
396	0.947368	0.962963	0.991667	0.986014	0.951668	0.967333	0.986269
397	0.947368	0.896552	0.983193	0.972028	0.908813	0.942371	0.973062
398	0.9	0.962963	0.987448	0.979021	0.929688	0.950137	0.979718
399	0.9	0.962963	0.987448	0.979021	0.929688	0.950137	0.979718
400	0.782609	0.928571	0.970213	0.951049	0.853047	0.893798	0.95462
401	0.9	0.923077	0.983333	0.972028	0.90235	0.93547	0.972611
402	0.842105	0.896552	0.97479	0.958042	0.860875	0.904482	0.959327
403	0.782609	0.928571	0.970213	0.951049	0.853047	0.893798	0.95462
404	0.818182	0.888889	0.970464	0.951049	0.842413	0.892512	0.953464
405	0.818182	0.896552	0.970213	0.951049	0.85265	0.894982	0.953948
406	0.9	0.866667	0.974576	0.958042	0.870323	0.913748	0.960073
407	0.8	0.928571	0.97479	0.958042	0.860874	0.90112	0.959587
408	0.727273	0.827586	0.953191	0.923077	0.761129	0.836017	0.927554
409	0.761905	0.866667	0.961702	0.937063	0.806708	0.863425	0.940488
410	0.9	0.888889	0.979079	0.965035	0.880999	0.922656	0.965903
411	0.857143	0.896552	0.974576	0.958042	0.870334	0.909424	0.960092
412	0.818182	1	0.983193	0.972028	0.909547	0.933792	0.974336
413	0.842105	0.896552	0.97479	0.958042	0.860875	0.904482	0.959327
414	0.761905	0.928571	0.970464	0.951049	0.842008	0.88698	0.95353
415	0.695652	0.928571	0.961702	0.937063	0.807299	0.861975	0.941946
416	0.8	0.896552	0.970464	0.951049	0.841858	0.889005	0.953016
417	0.8	0.888889	0.970711	0.951049	0.83231	0.886533	0.952529
418	0.842105	0.928571	0.979079	0.965035	0.880885	0.916585	0.965867
419	0.761905	0.962963	0.97479	0.958042	0.861141	0.899886	0.960316
420	0.842105	0.923077	0.979253	0.965035	0.874219	0.914812	0.965515
421	0.888889	0.896552	0.979079	0.965035	0.881057	0.921507	0.965901
422	0.727273	0.866667	0.957265	0.93007	0.790453	0.850401	0.934554
423	0.695652	0.962963	0.966102	0.944056	0.82471	0.874906	0.948795
424	0.761905	0.962963	0.97479	0.958042	0.861141	0.899886	0.960316
425	0.8	0.928571	0.97479	0.958042	0.860874	0.90112	0.959587
426	0.782609	0.962963	0.974576	0.958042	0.871123	0.906716	0.961439
427	0.947368	0.962963	0.991667	0.986014	0.951668	0.967333	0.986269
428	0.695652	1	0.970464	0.951049	0.843072	0.888705	0.955853
429	0.761905	0.962963	0.97479	0.958042	0.861141	0.899886	0.960316
430	0.727273	0.923077	0.966387	0.944056	0.813805	0.872245	0.9474
431	0.888889	0.962963	0.987552	0.979021	0.924613	0.946468	0.979107
432	0.8	0.962963	0.979079	0.965035	0.880999	0.914014	0.966344
433	0.72	0.928571	0.961373	0.937063	0.820568	0.869982	0.9432
434	0.857143	0.83871	0.965812	0.944056	0.835542	0.887222	0.947418
435	0.8	0.866667	0.966102	0.944056	0.823849	0.877589	0.946608
436	0.727273	0.962963	0.970464	0.951049	0.842413	0.8869	0.954476
437	0.947368	1	0.995851	0.993007	0.975138	0.981073	0.993177
438	0.857143	0.962963	0.983193	0.972028	0.909019	0.934433	0.973421
439	0.857143	0.896552	0.974576	0.958042	0.870334	0.909424	0.960092
440	0.9	0.896552	0.978903	0.965035	0.889022	0.925152	0.966451
441	0.857143	0.888889	0.97479	0.958042	0.861141	0.906941	0.959576
442	0.888889	0.962963	0.987552	0.979021	0.924613	0.946468	0.979107
443	0.842105	0.928571	0.979079	0.965035	0.880885	0.916585	0.965867
444	0.727273	0.928571	0.966102	0.944056	0.824182	0.873982	0.947659
445	0.818182	0.962963	0.978903	0.965035	0.889535	0.920016	0.967339
446	0.842105	0.928571	0.979079	0.965035	0.880885	0.916585	0.965867
447	0.888889	0.8	0.97479	0.951049	0.837151	0.887893	0.953494
448	0.888889	1	0.991736	0.986014	0.948543	0.960208	0.986014
449	0.9	0.962963	0.987448	0.979021	0.929688	0.950137	0.979718
450	0.761905	0.962963	0.97479	0.958042	0.861141	0.899886	0.960316
451	0.9	0.866667	0.974576	0.958042	0.870323	0.913748	0.960073
452	0.857143	0.928571	0.978903	0.965035	0.889144	0.921539	0.966664
453	0.818182	0.928571	0.974576	0.958042	0.870601	0.90711	0.960551
454	0.8	0.896552	0.970464	0.951049	0.841858	0.889005	0.953016
455	0.857143	0.928571	0.978903	0.965035	0.889144	0.921539	0.966664
456	0.842105	0.962963	0.983333	0.972028	0.902109	0.929467	0.972593
457	0.818182	0.928571	0.974576	0.958042	0.870601	0.90711	0.960551
458	0.947368	0.866667	0.978903	0.965035	0.889169	0.930979	0.966715
459	0.761905	0.888889	0.966387	0.944056	0.813262	0.872393	0.946472
460	0.947368	0.896552	0.983193	0.972028	0.908813	0.942371	0.973062
461	0.9	0.928571	0.983193	0.972028	0.908774	0.937255	0.972992
462	0.947368	0.928571	0.987448	0.979021	0.929606	0.954463	0.979573
463	0.7	0.928571	0.966387	0.944056	0.812973	0.864986	0.946183
464	0.666667	0.866667	0.948276	0.916084	0.760306	0.827203	0.923133
465	0.761905	0.928571	0.970464	0.951049	0.842008	0.88698	0.95353
466	0.666667	0.962963	0.961702	0.937063	0.807939	0.863777	0.943248
467	0.857143	0.866667	0.970213	0.951049	0.852495	0.898007	0.953683
468	0.75	0.928571	0.965812	0.944056	0.836395	0.881461	0.948844
469	0.777778	0.83871	0.962025	0.937063	0.795059	0.859504	0.939219
470	0.8	0.866667	0.966102	0.944056	0.823849	0.877589	0.946608
471	0.8	0.896552	0.970464	0.951049	0.841858	0.889005	0.953016
472	0.857143	1	0.987448	0.979021	0.930069	0.948197	0.980388
473	0.9	0.896552	0.978903	0.965035	0.889022	0.925152	0.966451
474	0.777778	0.83871	0.962025	0.937063	0.795059	0.859504	0.939219
475	0.761905	0.962963	0.97479	0.958042	0.861141	0.899886	0.960316
476	0.761905	0.896552	0.966102	0.944056	0.823895	0.874853	0.946927
477	0.761905	0.896552	0.966102	0.944056	0.823895	0.874853	0.946927
478	0.947368	0.827586	0.97479	0.958042	0.860875	0.916582	0.959682
479	0.818182	1	0.983193	0.972028	0.909547	0.933792	0.974336
480	0.818182	1	0.983193	0.972028	0.909547	0.933792	0.974336
481	0.842105	0.866667	0.970464	0.951049	0.841962	0.893079	0.952949
482	0.9	0.896552	0.978903	0.965035	0.889022	0.925152	0.966451
483	0.761905	0.928571	0.970464	0.951049	0.842008	0.88698	0.95353
484	0.608696	0.928571	0.953191	0.923077	0.761552	0.830153	0.929272
485	0.8	0.962963	0.979079	0.965035	0.880999	0.914014	0.966344
486	0.818182	1	0.983193	0.972028	0.909547	0.933792	0.974336
487	0.888889	0.962963	0.987552	0.979021	0.924613	0.946468	0.979107
488	0.9	0.866667	0.974576	0.958042	0.870323	0.913748	0.960073
489	0.761905	0.896552	0.966102	0.944056	0.823895	0.874853	0.946927
490	0.727273	1	0.97479	0.958042	0.861676	0.900688	0.961504
491	0.9	0.962963	0.987448	0.979021	0.929688	0.950137	0.979718
492	0.695652	0.923077	0.962025	0.937063	0.795951	0.860251	0.94172
493	0.888889	0.928571	0.983333	0.972028	0.902169	0.933598	0.972411
494	0.727273	0.962963	0.970464	0.951049	0.842413	0.8869	0.954476
495	0.842105	0.83871	0.974576	0.951049	0.847307	0.88513	0.953887
496	0.75	0.814815	0.953191	0.923077	0.762192	0.839335	0.927824
497	0.818182	0.928571	0.974576	0.958042	0.870601	0.90711	0.960551
498	0.8	0.962963	0.979079	0.965035	0.880999	0.914014	0.966344
499	0.8	0.866667	0.966102	0.944056	0.823849	0.877589	0.946608
500	0.761905	0.896552	0.966102	0.944056	0.823895	0.874853	0.946927
501	0.695652	0.962963	0.966102	0.944056	0.82471	0.874906	0.948795
502	0.761905	0.866667	0.961702	0.937063	0.806708	0.863425	0.940488
503	0.947368	0.962963	0.991667	0.986014	0.951668	0.967333	0.986269
504	0.842105	0.866667	0.970464	0.951049	0.841962	0.893079	0.952949
505	0.8	0.923077	0.975	0.958042	0.852816	0.899359	0.959266
506	0.636364	1	0.966387	0.944056	0.813805	0.867583	0.948672
507	0.8	0.928571	0.97479	0.958042	0.860874	0.90112	0.959587
508	0.857143	1	0.987448	0.979021	0.930069	0.948197	0.980388
509	0.842105	0.8	0.962025	0.937063	0.794755	0.868044	0.939748
510	0.636364	0.962963	0.962025	0.937063	0.795292	0.853784	0.941614
511	0.782609	0.866667	0.961373	0.937063	0.819544	0.870216	0.941513
512	0.888889	0.928571	0.983333	0.972028	0.902169	0.933598	0.972411
513	0.8	0.896552	0.970464	0.951049	0.841858	0.889005	0.953016
514	0.818182	0.962963	0.978903	0.965035	0.889535	0.920016	0.967339
515	0.857143	0.733333	0.953191	0.923077	0.760922	0.847889	0.927159
516	0.727273	0.928571	0.966102	0.944056	0.824182	0.873982	0.947659
517	0.857143	0.896552	0.974576	0.958042	0.870334	0.909424	0.960092
518	0.9	0.8125	0.965812	0.944056	0.835722	0.892771	0.947733
519	0.8	0.83871	0.961702	0.937063	0.806758	0.866804	0.940344
520	0.818182	0.928571	0.974576	0.958042	0.870601	0.90711	0.960551
521	0.8	0.896552	0.970464	0.951049	0.841858	0.889005	0.953016
522	0.75	0.962963	0.970213	0.951049	0.853687	0.894392	0.955694
523	0.857143	1	0.987448	0.979021	0.930069	0.948197	0.980388
524	0.818182	0.928571	0.974576	0.958042	0.870601	0.90711	0.960551
525	0.8	0.866667	0.966102	0.944056	0.823849	0.877589	0.946608
526	0.761905	0.928571	0.970464	0.951049	0.842008	0.88698	0.95353
527	0.75	0.928571	0.965812	0.944056	0.836395	0.881461	0.948844
528	0.842105	1	0.987552	0.979021	0.924679	0.943219	0.97953
529	0.736842	0.866667	0.970464	0.944056	0.818359	0.857991	0.946325
530	0.842105	0.896552	0.97479	0.958042	0.860875	0.904482	0.959327
531	0.857143	0.923077	0.979079	0.965035	0.881396	0.919766	0.966314
532	0.8	0.962963	0.979079	0.965035	0.880999	0.914014	0.966344
533	0.9	0.866667	0.974576	0.958042	0.870323	0.913748	0.960073
534	0.888889	0.928571	0.983333	0.972028	0.902169	0.933598	0.972411
535	0.842105	0.896552	0.97479	0.958042	0.860875	0.904482	0.959327
536	0.888889	0.928571	0.983333	0.972028	0.902169	0.933598	0.972411
537	0.8	0.896552	0.970464	0.951049	0.841858	0.889005	0.953016
538	0.782609	1	0.978903	0.965035	0.890194	0.920504	0.968467
539	0.695652	0.928571	0.961702	0.937063	0.807299	0.861975	0.941946
540	0.6	0.896552	0.962025	0.93007	0.771112	0.819526	0.933288
541	0.857143	0.896552	0.974576	0.958042	0.870334	0.909424	0.960092
542	0.761905	0.896552	0.966102	0.944056	0.823895	0.874853	0.946927
543	0.8	0.962963	0.979079	0.965035	0.880999	0.914014	0.966344
544	0.842105	0.928571	0.979079	0.965035	0.880885	0.916585	0.965867
545	0.842105	1	0.987552	0.979021	0.924679	0.943219	0.97953
546	0.947368	0.896552	0.983193	0.972028	0.908813	0.942371	0.973062
547	0.695652	1	0.970464	0.951049	0.843072	0.888705	0.955853
548	0.72	0.866667	0.952381	0.923077	0.789712	0.846349	0.929963
549	0.64	0.896552	0.948276	0.916084	0.760821	0.828276	0.924172
550	0.761905	0.8	0.953191	0.923077	0.760922	0.838365	0.927226
551	0.727273	0.962963	0.970464	0.951049	0.842413	0.8869	0.954476
552	0.888889	0.962963	0.987552	0.979021	0.924613	0.946468	0.979107
553	0.9	0.962963	0.987448	0.979021	0.929688	0.950137	0.979718
554	0.842105	0.827586	0.966387	0.944056	0.812937	0.878693	0.945946
555	0.947368	0.928571	0.987448	0.979021	0.929606	0.954463	0.979573
556	0.695652	0.962963	0.966102	0.944056	0.82471	0.874906	0.948795
557	0.727273	0.928571	0.966102	0.944056	0.824182	0.873982	0.947659
558	0.842105	0.857143	0.970711	0.951049	0.832165	0.889986	0.952293
559	0.727273	0.962963	0.970464	0.951049	0.842413	0.8869	0.954476
560	0.818182	0.88	0.970711	0.951049	0.833403	0.889631	0.952865
561	0.761905	0.928571	0.970464	0.951049	0.842008	0.88698	0.95353
562	0.782609	0.896552	0.965812	0.944056	0.835879	0.881657	0.947985
563	0.761905	0.827586	0.957627	0.93007	0.777455	0.849039	0.933487
564	0.761905	0.928571	0.970464	0.951049	0.842008	0.88698	0.95353
565	0.782609	0.866667	0.961373	0.937063	0.819544	0.870216	0.941513
566	0.818182	0.866667	0.965812	0.944056	0.835595	0.883553	0.947507
567	0.761905	0.866667	0.961702	0.937063	0.806708	0.863425	0.940488
568	0.818182	0.787879	0.952381	0.923077	0.789105	0.852814	0.92898
569	0.761905	0.928571	0.970464	0.951049	0.842008	0.88698	0.95353
570	0.666667	0.827586	0.944206	0.909091	0.730899	0.81282	0.916137
571	0.842105	0.962963	0.983333	0.972028	0.902109	0.929467	0.972593

## Sheet: Anal_Carcinoma_DT_MCFS
Number of feature	F1 score			ACC	MCC	Macro F1	Weighted F1
	Normal	AIN3	Tumor
1	0.444444	1	0.910714	0.86014	0.668672	0.785053	0.889486
2	0.666667	0.928571	0.962025	0.937063	0.794873	0.852421	0.940395
3	0.761905	0.928571	0.970464	0.951049	0.842008	0.88698	0.95353
4	0.571429	0.888889	0.957983	0.923077	0.741445	0.8061	0.927373
5	0.692308	0.962963	0.961373	0.937063	0.821412	0.872215	0.944584
6	0.6	0.928571	0.957983	0.93007	0.765072	0.828852	0.932779
7	0.727273	1	0.97479	0.958042	0.861676	0.900688	0.961504
8	0.727273	0.896552	0.961702	0.937063	0.806889	0.861842	0.941025
9	0.608696	1	0.962025	0.937063	0.795951	0.856907	0.94324
10	0.56	0.896552	0.939655	0.902098	0.716862	0.798736	0.911842
11	0.636364	0.962963	0.962025	0.937063	0.795292	0.853784	0.941614
12	0.666667	0.866667	0.948276	0.916084	0.760306	0.827203	0.923133
13	0.64	1	0.961702	0.937063	0.808809	0.867234	0.944937
14	0.64	0.962963	0.957265	0.93007	0.792019	0.853409	0.937815
15	0.615385	0.962963	0.95279	0.923077	0.776877	0.843712	0.932479
16	0.947368	0.866667	0.978903	0.965035	0.889169	0.930979	0.966715
17	0.947368	1	0.995851	0.993007	0.975138	0.981073	0.993177
18	0.823529	0.928571	0.979253	0.965035	0.874322	0.910451	0.964845
19	0.888889	0.928571	0.983333	0.972028	0.902169	0.933598	0.972411
20	0.947368	1	0.995851	0.993007	0.975138	0.981073	0.993177
21	0.842105	0.962963	0.983333	0.972028	0.902109	0.929467	0.972593
22	0.947368	0.928571	0.987448	0.979021	0.929606	0.954463	0.979573
23	0.9	0.928571	0.983193	0.972028	0.908774	0.937255	0.972992
24	0.947368	0.896552	0.983193	0.972028	0.908813	0.942371	0.973062
25	0.842105	0.962963	0.983333	0.972028	0.902109	0.929467	0.972593
26	0.842105	0.896552	0.97479	0.958042	0.860875	0.904482	0.959327
27	0.842105	0.928571	0.979079	0.965035	0.880885	0.916585	0.965867
28	0.947368	0.928571	0.987448	0.979021	0.929606	0.954463	0.979573
29	0.842105	1	0.987552	0.979021	0.924679	0.943219	0.97953
30	0.842105	0.928571	0.979079	0.965035	0.880885	0.916585	0.965867
31	0.9	0.962963	0.987448	0.979021	0.929688	0.950137	0.979718
32	0.842105	0.923077	0.979253	0.965035	0.874219	0.914812	0.965515
33	0.947368	0.962963	0.991667	0.986014	0.951668	0.967333	0.986269
34	0.9	0.928571	0.983193	0.972028	0.908774	0.937255	0.972992
35	0.9	0.928571	0.983193	0.972028	0.908774	0.937255	0.972992
36	0.842105	0.962963	0.983333	0.972028	0.902109	0.929467	0.972593
37	0.9	0.785714	0.966387	0.944056	0.812973	0.884034	0.945784
38	0.947368	0.928571	0.987448	0.979021	0.929606	0.954463	0.979573
39	0.857143	0.962963	0.983193	0.972028	0.909019	0.934433	0.973421
40	0.842105	0.962963	0.983333	0.972028	0.902109	0.929467	0.972593
41	0.842105	0.896552	0.97479	0.958042	0.860875	0.904482	0.959327
42	0.947368	1	0.995851	0.993007	0.975138	0.981073	0.993177
43	0.888889	0.928571	0.983333	0.972028	0.902169	0.933598	0.972411
44	0.947368	0.962963	0.991667	0.986014	0.951668	0.967333	0.986269
45	0.857143	0.896552	0.974576	0.958042	0.870334	0.909424	0.960092
46	0.8	0.866667	0.966102	0.944056	0.823849	0.877589	0.946608
47	0.842105	0.83871	0.966102	0.944056	0.824046	0.882306	0.946717
48	0.947368	0.83871	0.974576	0.958042	0.870567	0.920218	0.960512
49	0.818182	0.962963	0.978903	0.965035	0.889535	0.920016	0.967339
50	0.857143	0.928571	0.978903	0.965035	0.889144	0.921539	0.966664
51	0.818182	0.962963	0.978903	0.965035	0.889535	0.920016	0.967339
52	0.947368	1	0.995851	0.993007	0.975138	0.981073	0.993177
53	0.761905	0.8	0.953191	0.923077	0.760922	0.838365	0.927226
54	0.782609	0.827586	0.957265	0.93007	0.790756	0.85582	0.934484
55	0.727273	0.928571	0.966102	0.944056	0.824182	0.873982	0.947659
56	0.727273	0.896552	0.961702	0.937063	0.806889	0.861842	0.941025
57	0.947368	0.896552	0.983193	0.972028	0.908813	0.942371	0.973062
58	0.818182	0.896552	0.970213	0.951049	0.85265	0.894982	0.953948
59	0.857143	0.928571	0.978903	0.965035	0.889144	0.921539	0.966664
60	0.736842	0.866667	0.970464	0.944056	0.818359	0.857991	0.946325
61	0.857143	0.96	0.983333	0.972028	0.902893	0.933492	0.97327
62	0.947368	0.866667	0.978903	0.965035	0.889169	0.930979	0.966715
63	0.947368	0.962963	0.991667	0.986014	0.951668	0.967333	0.986269
64	0.842105	0.962963	0.983333	0.972028	0.902109	0.929467	0.972593
65	0.8	0.866667	0.966102	0.944056	0.823849	0.877589	0.946608
66	0.8	0.896552	0.970464	0.951049	0.841858	0.889005	0.953016
67	0.782609	0.896552	0.965812	0.944056	0.835879	0.881657	0.947985
68	0.9	0.928571	0.983193	0.972028	0.908774	0.937255	0.972992
69	0.888889	0.866667	0.97479	0.958042	0.861146	0.910115	0.959554
70	0.818182	1	0.983193	0.972028	0.909547	0.933792	0.974336
71	0.8	0.96	0.979253	0.965035	0.874623	0.913084	0.966221
72	0.842105	0.962963	0.983333	0.972028	0.902109	0.929467	0.972593
73	0.818182	0.896552	0.970213	0.951049	0.85265	0.894982	0.953948
74	0.782609	0.962963	0.974576	0.958042	0.871123	0.906716	0.961439
75	0.782609	0.888889	0.966102	0.944056	0.82471	0.8792	0.947534
76	0.761905	1	0.979079	0.965035	0.881396	0.913661	0.967313
77	0.857143	0.888889	0.97479	0.958042	0.861141	0.906941	0.959576
78	0.782609	0.962963	0.974576	0.958042	0.871123	0.906716	0.961439
79	0.842105	0.83871	0.966102	0.944056	0.824046	0.882306	0.946717
80	0.818182	0.928571	0.974576	0.958042	0.870601	0.90711	0.960551
81	0.75	0.96	0.970464	0.951049	0.843986	0.893488	0.955637
82	0.818182	0.923077	0.97479	0.958042	0.861676	0.90535	0.960232
83	0.761905	0.928571	0.970464	0.951049	0.842008	0.88698	0.95353
84	0.727273	0.928571	0.966102	0.944056	0.824182	0.873982	0.947659
85	0.8	0.962963	0.979079	0.965035	0.880999	0.914014	0.966344
86	0.761905	0.962963	0.97479	0.958042	0.861141	0.899886	0.960316
87	0.666667	1	0.966102	0.944056	0.82548	0.877589	0.950338
88	0.9	0.928571	0.983193	0.972028	0.908774	0.937255	0.972992
89	0.888889	0.896552	0.979079	0.965035	0.881057	0.921507	0.965901
90	0.857143	0.866667	0.970213	0.951049	0.852495	0.898007	0.953683
91	0.727273	0.962963	0.970464	0.951049	0.842413	0.8869	0.954476
92	0.857143	0.8	0.961702	0.937063	0.806708	0.872948	0.940421
93	0.727273	0.83871	0.95279	0.923077	0.774803	0.839591	0.928225
94	0.727273	0.8125	0.948276	0.916084	0.759875	0.82935	0.922023
95	0.761905	0.923077	0.970711	0.951049	0.832722	0.885231	0.953239
96	0.761905	0.962963	0.97479	0.958042	0.861141	0.899886	0.960316
97	0.842105	0.857143	0.970711	0.951049	0.832165	0.889986	0.952293
98	0.842105	0.896552	0.97479	0.958042	0.860875	0.904482	0.959327
99	0.857143	1	0.987448	0.979021	0.930069	0.948197	0.980388
100	0.947368	0.866667	0.978903	0.965035	0.889169	0.930979	0.966715
101	0.818182	0.928571	0.974576	0.958042	0.870601	0.90711	0.960551
102	0.9	0.928571	0.983193	0.972028	0.908774	0.937255	0.972992
103	0.9	0.787879	0.961373	0.937063	0.819666	0.883084	0.941738
104	0.761905	0.866667	0.961702	0.937063	0.806708	0.863425	0.940488
105	0.8	0.866667	0.966102	0.944056	0.823849	0.877589	0.946608
106	0.782609	0.896552	0.965812	0.944056	0.835879	0.881657	0.947985
107	0.818182	1	0.983193	0.972028	0.909547	0.933792	0.974336
108	0.842105	0.928571	0.979079	0.965035	0.880885	0.916585	0.965867
109	0.695652	0.866667	0.95279	0.923077	0.775008	0.83837	0.928777
110	0.842105	0.928571	0.979079	0.965035	0.880885	0.916585	0.965867
111	0.842105	1	0.987552	0.979021	0.924679	0.943219	0.97953
112	0.947368	0.888889	0.983333	0.972028	0.902109	0.939864	0.972484
113	0.888889	0.96	0.987654	0.979021	0.921638	0.945514	0.978924
114	0.857143	0.962963	0.983193	0.972028	0.909019	0.934433	0.973421
115	0.818182	0.962963	0.978903	0.965035	0.889535	0.920016	0.967339
116	0.782609	0.928571	0.970213	0.951049	0.853047	0.893798	0.95462
117	0.75	0.827586	0.95279	0.923077	0.775422	0.843459	0.928645
118	0.818182	0.857143	0.966102	0.944056	0.824182	0.880475	0.946887
119	0.888889	0.928571	0.983333	0.972028	0.902169	0.933598	0.972411
120	0.8	0.896552	0.970464	0.951049	0.841858	0.889005	0.953016
121	0.761905	0.8	0.953191	0.923077	0.760922	0.838365	0.927226
122	0.8	0.896552	0.970464	0.951049	0.841858	0.889005	0.953016
123	0.782609	1	0.978903	0.965035	0.890194	0.920504	0.968467
124	0.842105	0.962963	0.983333	0.972028	0.902109	0.929467	0.972593
125	0.842105	0.896552	0.97479	0.958042	0.860875	0.904482	0.959327
126	0.857143	0.923077	0.979079	0.965035	0.881396	0.919766	0.966314
127	0.857143	0.774194	0.957265	0.93007	0.790369	0.862867	0.934321
128	0.842105	0.866667	0.970464	0.951049	0.841962	0.893079	0.952949
129	0.782609	0.928571	0.970213	0.951049	0.853047	0.893798	0.95462
130	0.857143	0.866667	0.970213	0.951049	0.852495	0.898007	0.953683
131	0.75	0.928571	0.965812	0.944056	0.836395	0.881461	0.948844
132	0.857143	0.928571	0.978903	0.965035	0.889144	0.921539	0.966664
133	0.666667	0.962963	0.961702	0.937063	0.807939	0.863777	0.943248
134	0.818182	0.888889	0.970464	0.951049	0.842413	0.892512	0.953464
135	0.9	0.888889	0.979079	0.965035	0.880999	0.922656	0.965903
136	0.842105	0.928571	0.979079	0.965035	0.880885	0.916585	0.965867
137	0.842105	0.896552	0.97479	0.958042	0.860875	0.904482	0.959327
138	0.947368	0.962963	0.991667	0.986014	0.951668	0.967333	0.986269
139	0.842105	0.827586	0.966387	0.944056	0.812937	0.878693	0.945946
140	0.842105	0.857143	0.970711	0.951049	0.832165	0.889986	0.952293
141	0.842105	0.896552	0.97479	0.958042	0.860875	0.904482	0.959327
142	0.8	0.923077	0.975	0.958042	0.852816	0.899359	0.959266
143	0.888889	0.962963	0.987552	0.979021	0.924613	0.946468	0.979107
144	0.888889	0.928571	0.983333	0.972028	0.902169	0.933598	0.972411
145	0.857143	0.962963	0.983193	0.972028	0.909019	0.934433	0.973421
146	0.8	0.928571	0.97479	0.958042	0.860874	0.90112	0.959587
147	0.8	1	0.983333	0.972028	0.90235	0.927778	0.97331
148	0.842105	0.75	0.953191	0.923077	0.76116	0.848432	0.927728
149	0.761905	1	0.979079	0.965035	0.881396	0.913661	0.967313
150	0.736842	0.928571	0.979079	0.958042	0.856525	0.881498	0.959242
151	0.857143	0.923077	0.979079	0.965035	0.881396	0.919766	0.966314
152	0.761905	0.866667	0.961702	0.937063	0.806708	0.863425	0.940488
153	0.857143	0.962963	0.983193	0.972028	0.909019	0.934433	0.973421
154	0.857143	0.866667	0.970213	0.951049	0.852495	0.898007	0.953683
155	0.666667	0.962963	0.961702	0.937063	0.807939	0.863777	0.943248
156	0.666667	0.928571	0.957265	0.93007	0.791278	0.850834	0.936367
157	0.842105	0.896552	0.97479	0.958042	0.860875	0.904482	0.959327
158	0.8	0.928571	0.97479	0.958042	0.860874	0.90112	0.959587
159	0.8	0.8125	0.957265	0.93007	0.790505	0.856588	0.934207
160	0.857143	0.83871	0.965812	0.944056	0.835542	0.887222	0.947418
161	0.8	0.962963	0.979079	0.965035	0.880999	0.914014	0.966344
162	0.727273	0.866667	0.957265	0.93007	0.790453	0.850401	0.934554
163	0.9	0.962963	0.987448	0.979021	0.929688	0.950137	0.979718
164	0.782609	0.896552	0.965812	0.944056	0.835879	0.881657	0.947985
165	0.7	0.896552	0.962025	0.937063	0.794694	0.852859	0.939582
166	0.857143	0.962963	0.983193	0.972028	0.909019	0.934433	0.973421
167	0.666667	0.83871	0.948718	0.916084	0.745196	0.818031	0.920966
168	0.818182	0.866667	0.965812	0.944056	0.835595	0.883553	0.947507
169	0.761905	0.896552	0.966102	0.944056	0.823895	0.874853	0.946927
170	0.9	0.896552	0.978903	0.965035	0.889022	0.925152	0.966451
171	0.857143	0.962963	0.983193	0.972028	0.909019	0.934433	0.973421
172	0.842105	0.928571	0.979079	0.965035	0.880885	0.916585	0.965867
173	0.9	1	0.991667	0.986014	0.951884	0.963889	0.986655
174	0.818182	0.896552	0.970213	0.951049	0.85265	0.894982	0.953948
175	0.857143	0.928571	0.978903	0.965035	0.889144	0.921539	0.966664
176	0.75	0.928571	0.965812	0.944056	0.836395	0.881461	0.948844
177	0.9	0.896552	0.978903	0.965035	0.889022	0.925152	0.966451
178	0.782609	1	0.978903	0.965035	0.890194	0.920504	0.968467
179	0.888889	0.866667	0.97479	0.958042	0.861146	0.910115	0.959554
180	0.727273	0.866667	0.957265	0.93007	0.790453	0.850401	0.934554
181	0.857143	0.928571	0.978903	0.965035	0.889144	0.921539	0.966664
182	0.947368	0.962963	0.991667	0.986014	0.951668	0.967333	0.986269
183	0.8	1	0.983333	0.972028	0.90235	0.927778	0.97331
184	0.9	0.928571	0.983193	0.972028	0.908774	0.937255	0.972992
185	0.8	0.962963	0.979079	0.965035	0.880999	0.914014	0.966344
186	0.782609	0.774194	0.948276	0.916084	0.759991	0.835026	0.922024
187	0.842105	1	0.987552	0.979021	0.924679	0.943219	0.97953
188	0.666667	0.928571	0.952381	0.923077	0.79113	0.849206	0.932234
189	0.842105	0.962963	0.983333	0.972028	0.902109	0.929467	0.972593
190	0.782609	0.8125	0.952381	0.923077	0.789105	0.849163	0.92898
191	0.857143	1	0.987448	0.979021	0.930069	0.948197	0.980388
192	0.761905	0.896552	0.966102	0.944056	0.823895	0.874853	0.946927
193	0.888889	0.896552	0.979079	0.965035	0.881057	0.921507	0.965901
194	0.782609	0.962963	0.974576	0.958042	0.871123	0.906716	0.961439
195	0.75	0.962963	0.970213	0.951049	0.853687	0.894392	0.955694
196	0.782609	0.962963	0.974576	0.958042	0.871123	0.906716	0.961439
197	0.857143	1	0.987448	0.979021	0.930069	0.948197	0.980388
198	0.761905	0.896552	0.966102	0.944056	0.823895	0.874853	0.946927
199	0.857143	0.888889	0.97479	0.958042	0.861141	0.906941	0.959576
200	0.782609	0.896552	0.965812	0.944056	0.835879	0.881657	0.947985
201	0.857143	0.962963	0.983193	0.972028	0.909019	0.934433	0.973421
202	0.857143	0.8	0.961702	0.937063	0.806708	0.872948	0.940421
203	0.8	0.83871	0.961702	0.937063	0.806758	0.866804	0.940344
204	0.818182	0.896552	0.970213	0.951049	0.85265	0.894982	0.953948
205	0.727273	0.8	0.948718	0.916084	0.745312	0.82533	0.921261
206	0.8	0.888889	0.970711	0.951049	0.83231	0.886533	0.952529
207	0.947368	0.923077	0.987552	0.979021	0.924679	0.952666	0.979161
208	0.818182	0.928571	0.974576	0.958042	0.870601	0.90711	0.960551
209	0.761905	0.866667	0.970213	0.944056	0.829602	0.866261	0.947689
210	0.782609	0.896552	0.965812	0.944056	0.835879	0.881657	0.947985
211	0.842105	0.928571	0.979079	0.965035	0.880885	0.916585	0.965867
212	0.818182	0.962963	0.978903	0.965035	0.889535	0.920016	0.967339
213	0.947368	0.896552	0.983193	0.972028	0.908813	0.942371	0.973062
214	0.8	0.857143	0.966387	0.944056	0.812973	0.87451	0.945983
215	0.782609	0.962963	0.974576	0.958042	0.871123	0.906716	0.961439
216	0.761905	1	0.979079	0.965035	0.881396	0.913661	0.967313
217	0.842105	0.896552	0.97479	0.958042	0.860875	0.904482	0.959327
218	0.842105	0.896552	0.97479	0.958042	0.860875	0.904482	0.959327
219	0.727273	0.827586	0.953191	0.923077	0.761129	0.836017	0.927554
220	0.727273	0.857143	0.957627	0.93007	0.777763	0.847348	0.933994
221	0.761905	0.896552	0.966102	0.944056	0.823895	0.874853	0.946927
222	0.8	0.962963	0.979079	0.965035	0.880999	0.914014	0.966344
223	0.947368	0.928571	0.987448	0.979021	0.929606	0.954463	0.979573
224	0.8	0.896552	0.970464	0.951049	0.841858	0.889005	0.953016
225	0.818182	0.896552	0.970213	0.951049	0.85265	0.894982	0.953948
226	0.9	0.928571	0.983193	0.972028	0.908774	0.937255	0.972992
227	0.761905	0.827586	0.957627	0.93007	0.777455	0.849039	0.933487
228	0.842105	1	0.987552	0.979021	0.924679	0.943219	0.97953
229	0.842105	0.962963	0.983333	0.972028	0.902109	0.929467	0.972593
230	0.842105	0.896552	0.97479	0.958042	0.860875	0.904482	0.959327
231	0.761905	0.866667	0.961702	0.937063	0.806708	0.863425	0.940488
232	0.842105	0.896552	0.97479	0.958042	0.860875	0.904482	0.959327
233	0.8	1	0.983333	0.972028	0.90235	0.927778	0.97331
234	0.818182	0.83871	0.961373	0.937063	0.819363	0.872755	0.94121
235	0.857143	0.857143	0.970464	0.951049	0.842008	0.894917	0.95303
236	0.9	0.888889	0.979079	0.965035	0.880999	0.922656	0.965903
237	0.727273	1	0.97479	0.958042	0.861676	0.900688	0.961504
238	0.727273	0.896552	0.961702	0.937063	0.806889	0.861842	0.941025
239	0.761905	0.928571	0.970464	0.951049	0.842008	0.88698	0.95353
240	0.8	0.962963	0.979079	0.965035	0.880999	0.914014	0.966344
241	0.9	0.962963	0.987448	0.979021	0.929688	0.950137	0.979718
242	0.727273	1	0.97479	0.958042	0.861676	0.900688	0.961504
243	0.727273	0.962963	0.970464	0.951049	0.842413	0.8869	0.954476
244	0.818182	0.962963	0.978903	0.965035	0.889535	0.920016	0.967339
245	0.9	0.896552	0.978903	0.965035	0.889022	0.925152	0.966451
246	0.947368	0.8125	0.970213	0.951049	0.852917	0.910027	0.954437
247	0.818182	0.962963	0.978903	0.965035	0.889535	0.920016	0.967339
248	0.9	0.928571	0.983193	0.972028	0.908774	0.937255	0.972992
249	0.8	0.866667	0.966102	0.944056	0.823849	0.877589	0.946608
250	0.727273	1	0.97479	0.958042	0.861676	0.900688	0.961504
251	0.842105	0.733333	0.953586	0.923077	0.747549	0.843008	0.926547
252	0.8	0.928571	0.97479	0.958042	0.860874	0.90112	0.959587
253	0.8	0.827586	0.962025	0.937063	0.794694	0.863204	0.939606
254	0.842105	0.888889	0.975	0.958042	0.85255	0.901998	0.958808
255	0.761905	1	0.979079	0.965035	0.881396	0.913661	0.967313
256	0.8	0.928571	0.97479	0.958042	0.860874	0.90112	0.959587
257	0.842105	0.962963	0.983333	0.972028	0.902109	0.929467	0.972593
258	0.888889	0.827586	0.970711	0.951049	0.832289	0.895729	0.95255
259	0.8	0.96	0.979253	0.965035	0.874623	0.913084	0.966221
260	0.818182	0.8125	0.956897	0.93007	0.803886	0.862526	0.935039
261	0.888889	0.962963	0.987552	0.979021	0.924613	0.946468	0.979107
262	0.777778	0.962963	0.979253	0.965035	0.874119	0.906665	0.965092
263	0.761905	0.928571	0.970464	0.951049	0.842008	0.88698	0.95353
264	0.9	0.962963	0.987448	0.979021	0.929688	0.950137	0.979718
265	0.75	0.787879	0.943231	0.909091	0.761305	0.827037	0.916947
266	0.736842	0.896552	0.97479	0.951049	0.836906	0.869395	0.952702
267	0.842105	0.962963	0.983333	0.972028	0.902109	0.929467	0.972593
268	0.695652	1	0.970464	0.951049	0.843072	0.888705	0.955853
269	0.761905	1	0.979079	0.965035	0.881396	0.913661	0.967313
270	0.782609	0.928571	0.970213	0.951049	0.853047	0.893798	0.95462
271	0.8	0.827586	0.962025	0.937063	0.794694	0.863204	0.939606
272	0.782609	0.928571	0.970213	0.951049	0.853047	0.893798	0.95462
273	0.761905	0.866667	0.961702	0.937063	0.806708	0.863425	0.940488
274	0.818182	0.866667	0.965812	0.944056	0.835595	0.883553	0.947507
275	0.75	0.928571	0.965812	0.944056	0.836395	0.881461	0.948844
276	0.666667	0.8125	0.95279	0.916084	0.75251	0.810652	0.922028
277	0.8	0.962963	0.979079	0.965035	0.880999	0.914014	0.966344
278	0.727273	0.928571	0.966102	0.944056	0.824182	0.873982	0.947659
279	0.727273	0.83871	0.95279	0.923077	0.774803	0.839591	0.928225
280	0.8	0.923077	0.975	0.958042	0.852816	0.899359	0.959266
281	0.75	0.896552	0.961373	0.937063	0.819946	0.869308	0.942177
282	0.8	0.866667	0.966102	0.944056	0.823849	0.877589	0.946608
283	0.727273	1	0.97479	0.958042	0.861676	0.900688	0.961504
284	0.857143	0.928571	0.978903	0.965035	0.889144	0.921539	0.966664
285	0.8	0.896552	0.970464	0.951049	0.841858	0.889005	0.953016
286	0.75	0.962963	0.970213	0.951049	0.853687	0.894392	0.955694
287	0.842105	0.896552	0.97479	0.958042	0.860875	0.904482	0.959327
288	0.782609	0.962963	0.974576	0.958042	0.871123	0.906716	0.961439
289	0.8	0.928571	0.97479	0.958042	0.860874	0.90112	0.959587
290	0.727273	0.896552	0.961702	0.937063	0.806889	0.861842	0.941025
291	0.842105	0.866667	0.970464	0.951049	0.841962	0.893079	0.952949
292	0.818182	0.928571	0.974576	0.958042	0.870601	0.90711	0.960551
293	0.761905	0.846154	0.962343	0.937063	0.784049	0.856801	0.939165
294	0.823529	0.83871	0.966387	0.944056	0.813631	0.876209	0.945789
295	0.842105	0.928571	0.979079	0.965035	0.880885	0.916585	0.965867
296	0.736842	0.83871	0.966102	0.937063	0.800785	0.847218	0.940092
297	0.9	0.928571	0.983193	0.972028	0.908774	0.937255	0.972992
298	0.818182	0.83871	0.961373	0.937063	0.819363	0.872755	0.94121
299	0.818182	0.896552	0.970213	0.951049	0.85265	0.894982	0.953948
300	0.736842	1	0.979253	0.965035	0.874219	0.905365	0.965883
301	0.761905	0.923077	0.970711	0.951049	0.832722	0.885231	0.953239
302	0.857143	0.857143	0.970464	0.951049	0.842008	0.894917	0.95303
303	0.666667	0.896552	0.95279	0.923077	0.775422	0.838669	0.929669
304	0.888889	0.896552	0.979079	0.965035	0.881057	0.921507	0.965901
305	0.947368	0.888889	0.983333	0.972028	0.902109	0.939864	0.972484
306	0.857143	0.866667	0.970213	0.951049	0.852495	0.898007	0.953683
307	0.727273	0.857143	0.957627	0.93007	0.777763	0.847348	0.933994
308	0.727273	0.923077	0.966387	0.944056	0.813805	0.872245	0.9474
309	0.8	0.962963	0.979079	0.965035	0.880999	0.914014	0.966344
310	0.727273	0.962963	0.970464	0.951049	0.842413	0.8869	0.954476
311	0.761905	0.866667	0.961702	0.937063	0.806708	0.863425	0.940488
312	0.842105	0.96	0.983471	0.972028	0.897321	0.928525	0.97244
313	0.842105	0.928571	0.979079	0.965035	0.880885	0.916585	0.965867
314	0.736842	0.896552	0.966387	0.944056	0.812937	0.866593	0.945591
315	0.761905	1	0.979079	0.965035	0.881396	0.913661	0.967313
316	0.947368	0.857143	0.979079	0.965035	0.880885	0.927864	0.965999
317	0.8	0.888889	0.970711	0.951049	0.83231	0.886533	0.952529
318	0.75	0.896552	0.961373	0.937063	0.819946	0.869308	0.942177
319	0.9	0.866667	0.974576	0.958042	0.870323	0.913748	0.960073
320	0.761905	0.888889	0.966387	0.944056	0.813262	0.872393	0.946472
321	0.947368	0.928571	0.987448	0.979021	0.929606	0.954463	0.979573
322	0.947368	0.8	0.970464	0.951049	0.841962	0.905944	0.953514
323	0.736842	0.787879	0.957265	0.923077	0.768226	0.827329	0.927993
324	0.947368	0.962963	0.991667	0.986014	0.951668	0.967333	0.986269
325	0.782609	0.928571	0.970213	0.951049	0.853047	0.893798	0.95462
326	0.842105	0.8125	0.961702	0.937063	0.807039	0.872102	0.940611
327	0.842105	0.962963	0.983333	0.972028	0.902109	0.929467	0.972593
328	0.9	0.962963	0.987448	0.979021	0.929688	0.950137	0.979718
329	0.8	0.928571	0.97479	0.958042	0.860874	0.90112	0.959587
330	0.8	0.896552	0.970464	0.951049	0.841858	0.889005	0.953016
331	0.818182	0.923077	0.97479	0.958042	0.861676	0.90535	0.960232
332	0.8	0.8125	0.957265	0.93007	0.790505	0.856588	0.934207
333	0.857143	0.896552	0.974576	0.958042	0.870334	0.909424	0.960092
334	0.695652	0.866667	0.95279	0.923077	0.775008	0.83837	0.928777
335	0.8	0.896552	0.970464	0.951049	0.841858	0.889005	0.953016
336	0.842105	0.8125	0.961702	0.937063	0.807039	0.872102	0.940611
337	0.842105	0.866667	0.970464	0.951049	0.841962	0.893079	0.952949
338	0.842105	0.866667	0.970464	0.951049	0.841962	0.893079	0.952949
339	0.727273	0.896552	0.961702	0.937063	0.806889	0.861842	0.941025
340	0.9	0.923077	0.983333	0.972028	0.90235	0.93547	0.972611
341	0.761905	0.896552	0.966102	0.944056	0.823895	0.874853	0.946927
342	0.695652	0.928571	0.961702	0.937063	0.807299	0.861975	0.941946
343	0.818182	0.928571	0.974576	0.958042	0.870601	0.90711	0.960551
344	0.818182	0.962963	0.978903	0.965035	0.889535	0.920016	0.967339
345	0.761905	0.857143	0.962025	0.937063	0.794873	0.860358	0.939896
346	0.842105	0.896552	0.97479	0.958042	0.860875	0.904482	0.959327
347	0.947368	0.866667	0.978903	0.965035	0.889169	0.930979	0.966715
348	0.666667	1	0.970711	0.951049	0.832722	0.879126	0.954238
349	0.727273	0.928571	0.966102	0.944056	0.824182	0.873982	0.947659
350	0.761905	1	0.979079	0.965035	0.881396	0.913661	0.967313
351	0.695652	0.928571	0.961702	0.937063	0.807299	0.861975	0.941946
352	0.736842	0.888889	0.966667	0.944056	0.802991	0.864133	0.945131
353	0.842105	1	0.987552	0.979021	0.924679	0.943219	0.97953
354	0.818182	0.928571	0.974576	0.958042	0.870601	0.90711	0.960551
355	0.842105	0.88	0.975207	0.958042	0.845891	0.899104	0.958174
356	0.818182	1	0.983193	0.972028	0.909547	0.933792	0.974336
357	0.75	0.896552	0.961373	0.937063	0.819946	0.869308	0.942177
358	0.8	0.866667	0.966102	0.944056	0.823849	0.877589	0.946608
359	0.857143	0.896552	0.974576	0.958042	0.870334	0.909424	0.960092
360	0.8	0.962963	0.979079	0.965035	0.880999	0.914014	0.966344
361	0.842105	0.962963	0.983333	0.972028	0.902109	0.929467	0.972593
362	0.8	0.928571	0.97479	0.958042	0.860874	0.90112	0.959587
363	0.8	0.928571	0.97479	0.958042	0.860874	0.90112	0.959587
364	0.8	1	0.983333	0.972028	0.90235	0.927778	0.97331
365	0.857143	1	0.987448	0.979021	0.930069	0.948197	0.980388
366	0.818182	0.96	0.979079	0.965035	0.882076	0.919087	0.967219
367	0.761905	0.83871	0.957265	0.93007	0.790369	0.852626	0.934192
368	0.72	0.866667	0.952381	0.923077	0.789712	0.846349	0.929963
369	0.761905	0.83871	0.957265	0.93007	0.790369	0.852626	0.934192
370	0.8	0.896552	0.970464	0.951049	0.841858	0.889005	0.953016
371	0.818182	0.928571	0.974576	0.958042	0.870601	0.90711	0.960551
372	0.818182	0.827586	0.961702	0.937063	0.806889	0.869157	0.940477
373	0.761905	0.866667	0.961702	0.937063	0.806708	0.863425	0.940488
374	0.782609	0.774194	0.948276	0.916084	0.759991	0.835026	0.922024
375	0.9	0.928571	0.983193	0.972028	0.908774	0.937255	0.972992
376	0.842105	0.8125	0.961702	0.937063	0.807039	0.872102	0.940611
377	0.727273	0.962963	0.970464	0.951049	0.842413	0.8869	0.954476
378	0.842105	0.866667	0.970464	0.951049	0.841962	0.893079	0.952949
379	0.842105	0.896552	0.97479	0.958042	0.860875	0.904482	0.959327
380	0.857143	0.96	0.983333	0.972028	0.902893	0.933492	0.97327
381	0.857143	0.96	0.983333	0.972028	0.902893	0.933492	0.97327
382	0.666667	0.888889	0.953191	0.923077	0.762192	0.836249	0.929313
383	0.761905	0.928571	0.970464	0.951049	0.842008	0.88698	0.95353
384	0.666667	0.896552	0.95279	0.923077	0.775422	0.838669	0.929669
385	0.782609	0.96	0.97479	0.958042	0.86248	0.9058	0.96135
386	0.8	0.866667	0.966102	0.944056	0.823849	0.877589	0.946608
387	0.761905	0.866667	0.961702	0.937063	0.806708	0.863425	0.940488
388	0.842105	0.928571	0.979079	0.965035	0.880885	0.916585	0.965867
389	0.761905	0.866667	0.961702	0.937063	0.806708	0.863425	0.940488
390	0.842105	0.928571	0.979079	0.965035	0.880885	0.916585	0.965867
391	0.7	0.896552	0.962025	0.937063	0.794694	0.852859	0.939582
392	0.761905	0.962963	0.97479	0.958042	0.861141	0.899886	0.960316
393	0.8	0.928571	0.97479	0.958042	0.860874	0.90112	0.959587
394	0.842105	0.896552	0.97479	0.958042	0.860875	0.904482	0.959327
395	0.736842	0.8125	0.961702	0.93007	0.7841	0.837015	0.933986
396	0.8	0.923077	0.975	0.958042	0.852816	0.899359	0.959266
397	0.666667	0.83871	0.943723	0.909091	0.74587	0.816366	0.916739
398	0.842105	0.896552	0.97479	0.958042	0.860875	0.904482	0.959327
399	0.857143	0.83871	0.965812	0.944056	0.835542	0.887222	0.947418
400	0.888889	1	0.991736	0.986014	0.948543	0.960208	0.986014
401	0.857143	0.866667	0.970213	0.951049	0.852495	0.898007	0.953683
402	0.9	0.928571	0.983193	0.972028	0.908774	0.937255	0.972992
403	0.818182	0.928571	0.974576	0.958042	0.870601	0.90711	0.960551
404	0.736842	0.896552	0.966387	0.944056	0.812937	0.866593	0.945591
405	0.75	0.83871	0.952381	0.923077	0.789307	0.84703	0.92931
406	0.842105	0.83871	0.966102	0.944056	0.824046	0.882306	0.946717
407	0.727273	0.774194	0.944206	0.909091	0.730244	0.815224	0.915097
408	0.947368	0.962963	0.991667	0.986014	0.951668	0.967333	0.986269
409	0.761905	0.962963	0.97479	0.958042	0.861141	0.899886	0.960316
410	0.857143	0.787879	0.956897	0.93007	0.804011	0.867306	0.935253
411	0.8	0.928571	0.97479	0.958042	0.860874	0.90112	0.959587
412	0.842105	0.928571	0.979079	0.965035	0.880885	0.916585	0.965867
413	0.64	0.857143	0.944206	0.909091	0.731522	0.813783	0.917145
414	0.857143	0.962963	0.983193	0.972028	0.909019	0.934433	0.973421
415	0.818182	0.962963	0.978903	0.965035	0.889535	0.920016	0.967339
416	0.695652	0.928571	0.961702	0.937063	0.807299	0.861975	0.941946
417	0.857143	0.866667	0.970213	0.951049	0.852495	0.898007	0.953683
418	0.666667	0.928571	0.957265	0.93007	0.791278	0.850834	0.936367
419	0.695652	0.962963	0.966102	0.944056	0.82471	0.874906	0.948795
420	0.695652	0.774194	0.939655	0.902098	0.716009	0.803167	0.909256
421	0.8	0.896552	0.970464	0.951049	0.841858	0.889005	0.953016
422	0.695652	0.888889	0.957627	0.93007	0.778298	0.847389	0.93489
423	0.818182	0.962963	0.978903	0.965035	0.889535	0.920016	0.967339
424	0.75	0.896552	0.961373	0.937063	0.819946	0.869308	0.942177
425	0.75	0.888889	0.961702	0.937063	0.807939	0.866864	0.941759
426	0.842105	0.888889	0.975	0.958042	0.85255	0.901998	0.958808
427	0.857143	0.8	0.961702	0.937063	0.806708	0.872948	0.940421
428	0.761905	0.866667	0.961702	0.937063	0.806708	0.863425	0.940488
429	0.761905	0.866667	0.961702	0.937063	0.806708	0.863425	0.940488
430	0.666667	0.83871	0.943723	0.909091	0.74587	0.816366	0.916739
431	0.818182	0.896552	0.970213	0.951049	0.85265	0.894982	0.953948
432	0.695652	0.896552	0.957265	0.93007	0.790756	0.849823	0.93528
433	0.947368	0.896552	0.983193	0.972028	0.908813	0.942371	0.973062
434	0.736842	1	0.979253	0.965035	0.874219	0.905365	0.965883
435	0.695652	0.888889	0.957627	0.93007	0.778298	0.847389	0.93489
436	0.8	0.928571	0.97479	0.958042	0.860874	0.90112	0.959587
437	0.842105	0.896552	0.97479	0.958042	0.860875	0.904482	0.959327
438	0.857143	0.928571	0.978903	0.965035	0.889144	0.921539	0.966664
439	0.9	0.928571	0.983193	0.972028	0.908774	0.937255	0.972992
440	0.761905	0.827586	0.957627	0.93007	0.777455	0.849039	0.933487
441	0.818182	0.923077	0.97479	0.958042	0.861676	0.90535	0.960232
442	0.842105	0.928571	0.979079	0.965035	0.880885	0.916585	0.965867
443	0.695652	0.896552	0.957265	0.93007	0.790756	0.849823	0.93528
444	0.761905	0.758621	0.949153	0.916084	0.731016	0.823226	0.920047
445	0.666667	0.928571	0.957265	0.93007	0.791278	0.850834	0.936367
446	0.727273	0.896552	0.961702	0.937063	0.806889	0.861842	0.941025
447	0.727273	0.896552	0.961702	0.937063	0.806889	0.861842	0.941025
448	0.636364	0.962963	0.962025	0.937063	0.795292	0.853784	0.941614
449	0.842105	0.896552	0.97479	0.958042	0.860875	0.904482	0.959327
450	0.695652	0.928571	0.961702	0.937063	0.807299	0.861975	0.941946
451	0.9	0.846154	0.975	0.958042	0.852816	0.907051	0.958566
452	0.761905	1	0.979079	0.965035	0.881396	0.913661	0.967313
453	0.818182	1	0.983193	0.972028	0.909547	0.933792	0.974336
454	0.727273	1	0.97479	0.958042	0.861676	0.900688	0.961504
455	0.9	1	0.991667	0.986014	0.951884	0.963889	0.986655
456	0.761905	0.923077	0.970711	0.951049	0.832722	0.885231	0.953239
457	0.695652	0.896552	0.957265	0.93007	0.790756	0.849823	0.93528
458	0.842105	0.923077	0.979253	0.965035	0.874219	0.914812	0.965515
459	0.857143	0.896552	0.974576	0.958042	0.870334	0.909424	0.960092
460	0.842105	0.785714	0.962343	0.937063	0.783445	0.863388	0.938719
461	0.818182	0.896552	0.970213	0.951049	0.85265	0.894982	0.953948
462	0.761905	0.928571	0.970464	0.951049	0.842008	0.88698	0.95353
463	0.857143	0.928571	0.978903	0.965035	0.889144	0.921539	0.966664
464	0.857143	1	0.987448	0.979021	0.930069	0.948197	0.980388
465	0.842105	0.962963	0.983333	0.972028	0.902109	0.929467	0.972593
466	0.947368	0.896552	0.983193	0.972028	0.908813	0.942371	0.973062
467	0.857143	0.896552	0.974576	0.958042	0.870334	0.909424	0.960092
468	0.8	0.83871	0.961702	0.937063	0.806758	0.866804	0.940344
469	0.72	0.896552	0.956897	0.93007	0.804779	0.857816	0.936501
470	0.72	1	0.970213	0.951049	0.85457	0.896738	0.957173
471	0.947368	0.928571	0.987448	0.979021	0.929606	0.954463	0.979573
472	0.727273	0.962963	0.970464	0.951049	0.842413	0.8869	0.954476
473	0.666667	0.962963	0.961702	0.937063	0.807939	0.863777	0.943248
474	0.75	0.928571	0.965812	0.944056	0.836395	0.881461	0.948844
475	0.888889	0.866667	0.97479	0.958042	0.861146	0.910115	0.959554
476	0.736842	0.888889	0.966667	0.944056	0.802991	0.864133	0.945131
477	0.8	1	0.983333	0.972028	0.90235	0.927778	0.97331
478	0.857143	0.928571	0.978903	0.965035	0.889144	0.921539	0.966664
479	0.761905	0.928571	0.970464	0.951049	0.842008	0.88698	0.95353
480	0.761905	0.962963	0.97479	0.958042	0.861141	0.899886	0.960316
481	0.857143	0.896552	0.974576	0.958042	0.870334	0.909424	0.960092
482	0.761905	0.928571	0.970464	0.951049	0.842008	0.88698	0.95353
483	0.8	0.923077	0.975	0.958042	0.852816	0.899359	0.959266
484	0.842105	0.962963	0.983333	0.972028	0.902109	0.929467	0.972593
485	0.727273	0.962963	0.970464	0.951049	0.842413	0.8869	0.954476
486	0.842105	1	0.987552	0.979021	0.924679	0.943219	0.97953
487	0.727273	0.896552	0.961702	0.937063	0.806889	0.861842	0.941025
488	0.761905	0.866667	0.961702	0.937063	0.806708	0.863425	0.940488
489	0.727273	0.928571	0.966102	0.944056	0.824182	0.873982	0.947659
490	0.8	0.896552	0.970464	0.951049	0.841858	0.889005	0.953016
491	0.818182	0.928571	0.974576	0.958042	0.870601	0.90711	0.960551
492	0.8	0.962963	0.979079	0.965035	0.880999	0.914014	0.966344
493	0.727273	0.866667	0.957265	0.93007	0.790453	0.850401	0.934554
494	0.761905	0.896552	0.966102	0.944056	0.823895	0.874853	0.946927
495	0.888889	0.928571	0.983333	0.972028	0.902169	0.933598	0.972411
496	0.842105	0.962963	0.983333	0.972028	0.902109	0.929467	0.972593
497	0.8	0.962963	0.979079	0.965035	0.880999	0.914014	0.966344
498	0.608696	0.928571	0.953191	0.923077	0.761552	0.830153	0.929272
499	0.782609	0.928571	0.970213	0.951049	0.853047	0.893798	0.95462
500	0.782609	0.866667	0.961373	0.937063	0.819544	0.870216	0.941513
501	0.761905	0.928571	0.970464	0.951049	0.842008	0.88698	0.95353
502	0.727273	0.866667	0.957265	0.93007	0.790453	0.850401	0.934554
503	0.695652	0.896552	0.957265	0.93007	0.790756	0.849823	0.93528
504	0.947368	1	0.995851	0.993007	0.975138	0.981073	0.993177
505	0.857143	0.923077	0.979079	0.965035	0.881396	0.919766	0.966314
506	0.8	0.928571	0.97479	0.958042	0.860874	0.90112	0.959587
507	0.842105	0.962963	0.983333	0.972028	0.902109	0.929467	0.972593
508	0.727273	0.923077	0.966387	0.944056	0.813805	0.872245	0.9474
509	0.736842	0.866667	0.962025	0.937063	0.794755	0.855178	0.939184
510	0.9	0.866667	0.974576	0.958042	0.870323	0.913748	0.960073
511	0.947368	0.83871	0.974576	0.958042	0.870567	0.920218	0.960512
512	0.727273	0.928571	0.966102	0.944056	0.824182	0.873982	0.947659
513	0.8	0.928571	0.97479	0.958042	0.860874	0.90112	0.959587
514	0.8	0.962963	0.979079	0.965035	0.880999	0.914014	0.966344
515	0.9	0.857143	0.97479	0.958042	0.860874	0.910644	0.959388
516	0.761905	0.896552	0.966102	0.944056	0.823895	0.874853	0.946927
517	0.857143	0.923077	0.979079	0.965035	0.881396	0.919766	0.966314
518	0.857143	0.896552	0.974576	0.958042	0.870334	0.909424	0.960092
519	0.842105	0.962963	0.983333	0.972028	0.902109	0.929467	0.972593
520	0.842105	1	0.987552	0.979021	0.924679	0.943219	0.97953
521	0.818182	0.827586	0.961702	0.937063	0.806889	0.869157	0.940477
522	0.727273	0.896552	0.961702	0.937063	0.806889	0.861842	0.941025
523	0.761905	0.928571	0.970464	0.951049	0.842008	0.88698	0.95353
524	0.761905	0.928571	0.970464	0.951049	0.842008	0.88698	0.95353
525	0.75	0.962963	0.970213	0.951049	0.853687	0.894392	0.955694
526	0.9	0.787879	0.961373	0.937063	0.819666	0.883084	0.941738
527	0.782609	0.896552	0.965812	0.944056	0.835879	0.881657	0.947985
528	0.761905	0.928571	0.970464	0.951049	0.842008	0.88698	0.95353
529	0.761905	0.962963	0.97479	0.958042	0.861141	0.899886	0.960316
530	0.666667	0.83871	0.957265	0.923077	0.767783	0.82088	0.928198
531	0.9	0.857143	0.97479	0.958042	0.860874	0.910644	0.959388
532	0.818182	0.83871	0.961373	0.937063	0.819363	0.872755	0.94121
533	0.842105	0.827586	0.966387	0.944056	0.812937	0.878693	0.945946
534	0.8	0.928571	0.97479	0.958042	0.860874	0.90112	0.959587
535	0.761905	0.962963	0.97479	0.958042	0.861141	0.899886	0.960316
536	0.8	0.896552	0.970464	0.951049	0.841858	0.889005	0.953016
537	0.7	0.962963	0.970711	0.951049	0.83231	0.877891	0.952969
538	0.818182	0.896552	0.970213	0.951049	0.85265	0.894982	0.953948
539	0.818182	0.896552	0.970213	0.951049	0.85265	0.894982	0.953948
540	0.842105	0.896552	0.97479	0.958042	0.860875	0.904482	0.959327
541	0.842105	0.888889	0.975	0.958042	0.85255	0.901998	0.958808
542	0.777778	0.962963	0.979253	0.965035	0.874119	0.906665	0.965092
543	0.8	0.866667	0.966102	0.944056	0.823849	0.877589	0.946608
544	0.8	0.928571	0.97479	0.958042	0.860874	0.90112	0.959587
545	0.695652	0.96	0.966387	0.944056	0.814602	0.874013	0.948767
546	0.8	0.962963	0.979079	0.965035	0.880999	0.914014	0.966344
547	0.8	0.962963	0.979079	0.965035	0.880999	0.914014	0.966344
548	0.8	0.866667	0.966102	0.944056	0.823849	0.877589	0.946608
549	0.75	1	0.974576	0.958042	0.871899	0.908192	0.962753
550	0.8	0.928571	0.97479	0.958042	0.860874	0.90112	0.959587
551	0.857143	0.827586	0.966102	0.944056	0.823895	0.88361	0.946652
552	0.8	0.888889	0.970711	0.951049	0.83231	0.886533	0.952529
553	0.842105	0.866667	0.970464	0.951049	0.841962	0.893079	0.952949
554	0.818182	0.928571	0.974576	0.958042	0.870601	0.90711	0.960551
555	0.695652	0.866667	0.95279	0.923077	0.775008	0.83837	0.928777
556	0.727273	0.866667	0.957265	0.93007	0.790453	0.850401	0.934554
557	0.761905	0.962963	0.97479	0.958042	0.861141	0.899886	0.960316
558	0.947368	0.962963	0.991667	0.986014	0.951668	0.967333	0.986269
559	0.9	0.896552	0.978903	0.965035	0.889022	0.925152	0.966451
560	0.727273	0.857143	0.957627	0.93007	0.777763	0.847348	0.933994
561	0.857143	0.888889	0.97479	0.958042	0.861141	0.906941	0.959576
562	0.761905	0.866667	0.961702	0.937063	0.806708	0.863425	0.940488
563	0.9	0.928571	0.983193	0.972028	0.908774	0.937255	0.972992
564	0.888889	0.928571	0.983333	0.972028	0.902169	0.933598	0.972411
565	0.857143	1	0.987448	0.979021	0.930069	0.948197	0.980388
566	0.947368	0.866667	0.978903	0.965035	0.889169	0.930979	0.966715
567	0.818182	1	0.983193	0.972028	0.909547	0.933792	0.974336
568	0.888889	0.962963	0.987552	0.979021	0.924613	0.946468	0.979107
569	0.857143	0.962963	0.983193	0.972028	0.909019	0.934433	0.973421
570	0.8	0.962963	0.979079	0.965035	0.880999	0.914014	0.966344
571	0.857143	0.962963	0.983193	0.972028	0.909019	0.934433	0.973421

## Sheet: Anal_Carcinoma_DT_LightGBM
Number of feature	F1 score			ACC	MCC	Macro F1	Weighted F1
	Normal	AIN3	Tumor
1	0.25	0.928571	0.782178	0.692308	0.468491	0.653583	0.761993
2	0.857143	0.928571	0.978903	0.965035	0.889144	0.921539	0.966664
3	0.857143	0.962963	0.983193	0.972028	0.909019	0.934433	0.973421
4	1	0.928571	0.991667	0.986014	0.951769	0.973413	0.986455
5	0.842105	1	0.987552	0.979021	0.924679	0.943219	0.97953
6	0.947368	1	0.995851	0.993007	0.975138	0.981073	0.993177
7	0.9	1	0.991667	0.986014	0.951884	0.963889	0.986655
8	0.947368	1	0.995851	0.993007	0.975138	0.981073	0.993177
9	0.8	1	0.983333	0.972028	0.90235	0.927778	0.97331
10	0.8	1	0.983333	0.972028	0.90235	0.927778	0.97331
11	0.8	1	0.983333	0.972028	0.90235	0.927778	0.97331
12	0.761905	1	0.979079	0.965035	0.881396	0.913661	0.967313
13	0.8	0.928571	0.97479	0.958042	0.860874	0.90112	0.959587
14	0.888889	0.888889	0.979253	0.965035	0.874119	0.91901	0.965351
15	0.818182	1	0.983193	0.972028	0.909547	0.933792	0.974336
16	0.761905	1	0.979079	0.965035	0.881396	0.913661	0.967313
17	0.8	0.962963	0.979079	0.965035	0.880999	0.914014	0.966344
18	0.782609	0.928571	0.970213	0.951049	0.853047	0.893798	0.95462
19	0.8	0.962963	0.979079	0.965035	0.880999	0.914014	0.966344
20	0.842105	0.962963	0.983333	0.972028	0.902109	0.929467	0.972593
21	0.727273	1	0.97479	0.958042	0.861676	0.900688	0.961504
22	0.857143	0.962963	0.983193	0.972028	0.909019	0.934433	0.973421
23	0.947368	1	0.995851	0.993007	0.975138	0.981073	0.993177
24	0.818182	0.962963	0.978903	0.965035	0.889535	0.920016	0.967339
25	0.7	0.928571	0.966387	0.944056	0.812973	0.864986	0.946183
26	0.761905	0.962963	0.97479	0.958042	0.861141	0.899886	0.960316
27	0.75	1	0.974576	0.958042	0.871899	0.908192	0.962753
28	0.761905	1	0.979079	0.965035	0.881396	0.913661	0.967313
29	0.857143	0.962963	0.983193	0.972028	0.909019	0.934433	0.973421
30	0.75	1	0.974576	0.958042	0.871899	0.908192	0.962753
31	0.888889	1	0.991736	0.986014	0.948543	0.960208	0.986014
32	0.695652	0.896552	0.957265	0.93007	0.790756	0.849823	0.93528
33	0.842105	1	0.987552	0.979021	0.924679	0.943219	0.97953
34	0.888889	0.962963	0.987552	0.979021	0.924613	0.946468	0.979107
35	0.842105	0.962963	0.983333	0.972028	0.902109	0.929467	0.972593
36	0.842105	0.962963	0.983333	0.972028	0.902109	0.929467	0.972593
37	0.9	0.896552	0.978903	0.965035	0.889022	0.925152	0.966451
38	0.761905	1	0.979079	0.965035	0.881396	0.913661	0.967313
39	0.782609	0.962963	0.974576	0.958042	0.871123	0.906716	0.961439
40	0.947368	0.962963	0.991667	0.986014	0.951668	0.967333	0.986269
41	0.818182	0.962963	0.978903	0.965035	0.889535	0.920016	0.967339
42	0.8	1	0.983333	0.972028	0.90235	0.927778	0.97331
43	0.857143	0.866667	0.970213	0.951049	0.852495	0.898007	0.953683
44	0.888889	1	0.991736	0.986014	0.948543	0.960208	0.986014
45	0.947368	0.962963	0.991667	0.986014	0.951668	0.967333	0.986269
46	0.9	0.866667	0.974576	0.958042	0.870323	0.913748	0.960073
47	0.9	0.896552	0.978903	0.965035	0.889022	0.925152	0.966451
48	0.947368	0.962963	0.991667	0.986014	0.951668	0.967333	0.986269
49	0.947368	0.866667	0.978903	0.965035	0.889169	0.930979	0.966715
50	0.857143	0.866667	0.970213	0.951049	0.852495	0.898007	0.953683
51	0.9	0.962963	0.987448	0.979021	0.929688	0.950137	0.979718
52	0.857143	1	0.987448	0.979021	0.930069	0.948197	0.980388
53	0.947368	0.962963	0.991667	0.986014	0.951668	0.967333	0.986269
54	0.9	0.962963	0.987448	0.979021	0.929688	0.950137	0.979718
55	0.842105	0.962963	0.983333	0.972028	0.902109	0.929467	0.972593
56	0.9	0.962963	0.987448	0.979021	0.929688	0.950137	0.979718
57	0.947368	0.866667	0.978903	0.965035	0.889169	0.930979	0.966715
58	0.9	0.83871	0.970213	0.951049	0.852584	0.902974	0.953839
59	0.8	0.962963	0.979079	0.965035	0.880999	0.914014	0.966344
60	0.9	0.962963	0.987448	0.979021	0.929688	0.950137	0.979718
61	0.947368	0.962963	0.991667	0.986014	0.951668	0.967333	0.986269
62	0.947368	0.962963	0.991667	0.986014	0.951668	0.967333	0.986269
63	0.947368	1	0.995851	0.993007	0.975138	0.981073	0.993177
64	0.857143	1	0.987448	0.979021	0.930069	0.948197	0.980388
65	0.9	0.896552	0.978903	0.965035	0.889022	0.925152	0.966451
66	0.842105	0.8125	0.961702	0.937063	0.807039	0.872102	0.940611
67	0.9	0.896552	0.978903	0.965035	0.889022	0.925152	0.966451
68	0.9	0.962963	0.987448	0.979021	0.929688	0.950137	0.979718
69	0.727273	0.962963	0.970464	0.951049	0.842413	0.8869	0.954476
70	0.947368	0.962963	0.991667	0.986014	0.951668	0.967333	0.986269
71	0.9	0.962963	0.987448	0.979021	0.929688	0.950137	0.979718
72	0.888889	0.962963	0.987552	0.979021	0.924613	0.946468	0.979107
73	0.9	0.896552	0.978903	0.965035	0.889022	0.925152	0.966451
74	0.857143	0.83871	0.965812	0.944056	0.835542	0.887222	0.947418
75	0.818182	1	0.983193	0.972028	0.909547	0.933792	0.974336
76	0.818182	1	0.983193	0.972028	0.909547	0.933792	0.974336
77	0.842105	0.928571	0.979079	0.965035	0.880885	0.916585	0.965867
78	0.761905	0.8125	0.95279	0.923077	0.774808	0.842398	0.928022
79	0.9	1	0.991667	0.986014	0.951884	0.963889	0.986655
80	0.8	0.962963	0.979079	0.965035	0.880999	0.914014	0.966344
81	0.8	1	0.983333	0.972028	0.90235	0.927778	0.97331
82	0.9	0.928571	0.983193	0.972028	0.908774	0.937255	0.972992
83	0.842105	0.83871	0.966102	0.944056	0.824046	0.882306	0.946717
84	0.782609	0.962963	0.974576	0.958042	0.871123	0.906716	0.961439
85	0.695652	0.83871	0.948276	0.916084	0.759991	0.827546	0.922416
86	0.857143	0.896552	0.974576	0.958042	0.870334	0.909424	0.960092
87	0.842105	0.962963	0.983333	0.972028	0.902109	0.929467	0.972593
88	0.8	0.758621	0.953586	0.923077	0.74753	0.837402	0.926196
89	0.8	0.923077	0.975	0.958042	0.852816	0.899359	0.959266
90	0.8	0.928571	0.97479	0.958042	0.860874	0.90112	0.959587
91	0.947368	0.866667	0.978903	0.965035	0.889169	0.930979	0.966715
92	0.947368	0.962963	0.991667	0.986014	0.951668	0.967333	0.986269
93	0.947368	0.896552	0.983193	0.972028	0.908813	0.942371	0.973062
94	0.857143	0.857143	0.970464	0.951049	0.842008	0.894917	0.95303
95	0.9	0.896552	0.978903	0.965035	0.889022	0.925152	0.966451
96	0.947368	0.866667	0.978903	0.965035	0.889169	0.930979	0.966715
97	0.695652	0.962963	0.966102	0.944056	0.82471	0.874906	0.948795
98	0.9	0.928571	0.983193	0.972028	0.908774	0.937255	0.972992
99	0.782609	1	0.978903	0.965035	0.890194	0.920504	0.968467
100	0.888889	0.866667	0.97479	0.958042	0.861146	0.910115	0.959554
101	0.888889	0.8125	0.966102	0.944056	0.824487	0.889164	0.947278
102	0.888889	0.962963	0.987552	0.979021	0.924613	0.946468	0.979107
103	0.888889	0.928571	0.983333	0.972028	0.902169	0.933598	0.972411
104	0.9	0.888889	0.979079	0.965035	0.880999	0.922656	0.965903
105	0.8	0.962963	0.979079	0.965035	0.880999	0.914014	0.966344
106	0.947368	0.8125	0.970213	0.951049	0.852917	0.910027	0.954437
107	0.8	0.928571	0.97479	0.958042	0.860874	0.90112	0.959587
108	0.761905	0.83871	0.957265	0.93007	0.790369	0.852626	0.934192
109	0.695652	0.896552	0.957265	0.93007	0.790756	0.849823	0.93528
110	0.842105	0.866667	0.970464	0.951049	0.841962	0.893079	0.952949
111	0.947368	0.928571	0.987448	0.979021	0.929606	0.954463	0.979573
112	0.947368	0.83871	0.974576	0.958042	0.870567	0.920218	0.960512
113	0.947368	0.962963	0.991667	0.986014	0.951668	0.967333	0.986269
114	0.695652	0.896552	0.957265	0.93007	0.790756	0.849823	0.93528
115	0.947368	0.962963	0.991667	0.986014	0.951668	0.967333	0.986269
116	0.842105	0.962963	0.983333	0.972028	0.902109	0.929467	0.972593
117	0.857143	0.962963	0.983193	0.972028	0.909019	0.934433	0.973421
118	0.9	0.83871	0.970213	0.951049	0.852584	0.902974	0.953839
119	0.9	0.962963	0.987448	0.979021	0.929688	0.950137	0.979718
120	0.9	0.928571	0.983193	0.972028	0.908774	0.937255	0.972992
121	0.947368	0.774194	0.966102	0.944056	0.824046	0.895888	0.947476
122	0.857143	0.896552	0.974576	0.958042	0.870334	0.909424	0.960092
123	0.947368	1	0.995851	0.993007	0.975138	0.981073	0.993177
124	0.842105	0.928571	0.979079	0.965035	0.880885	0.916585	0.965867
125	0.8	0.83871	0.961702	0.937063	0.806758	0.866804	0.940344
126	0.857143	0.928571	0.978903	0.965035	0.889144	0.921539	0.966664
127	0.947368	0.83871	0.974576	0.958042	0.870567	0.920218	0.960512
128	0.888889	1	0.991736	0.986014	0.948543	0.960208	0.986014
129	0.761905	0.83871	0.957265	0.93007	0.790369	0.852626	0.934192
130	0.818182	1	0.983193	0.972028	0.909547	0.933792	0.974336
131	0.857143	1	0.987448	0.979021	0.930069	0.948197	0.980388
132	0.8	0.8125	0.957265	0.93007	0.790505	0.856588	0.934207
133	0.888889	0.962963	0.987552	0.979021	0.924613	0.946468	0.979107
134	0.9	0.866667	0.974576	0.958042	0.870323	0.913748	0.960073
135	0.888889	0.8	0.966387	0.944056	0.813156	0.885092	0.946383
136	0.761905	0.857143	0.962025	0.937063	0.794873	0.860358	0.939896
137	0.818182	0.962963	0.978903	0.965035	0.889535	0.920016	0.967339
138	0.857143	0.896552	0.974576	0.958042	0.870334	0.909424	0.960092
139	0.857143	0.962963	0.983193	0.972028	0.909019	0.934433	0.973421
140	0.857143	0.928571	0.978903	0.965035	0.889144	0.921539	0.966664
141	0.842105	0.928571	0.979079	0.965035	0.880885	0.916585	0.965867
142	0.727273	0.896552	0.961702	0.937063	0.806889	0.861842	0.941025
143	0.9	1	0.991667	0.986014	0.951884	0.963889	0.986655
144	0.857143	0.962963	0.983193	0.972028	0.909019	0.934433	0.973421
145	0.727273	0.896552	0.961702	0.937063	0.806889	0.861842	0.941025
146	0.947368	0.962963	0.991667	0.986014	0.951668	0.967333	0.986269
147	0.8	1	0.983333	0.972028	0.90235	0.927778	0.97331
148	0.9	0.8	0.966102	0.944056	0.823849	0.888701	0.946841
149	0.75	1	0.974576	0.958042	0.871899	0.908192	0.962753
150	0.666667	0.962963	0.966387	0.944056	0.813262	0.865339	0.947212
151	0.8	0.962963	0.979079	0.965035	0.880999	0.914014	0.966344
152	0.857143	0.827586	0.966102	0.944056	0.823895	0.88361	0.946652
153	0.727273	0.962963	0.970464	0.951049	0.842413	0.8869	0.954476
154	0.9	1	0.991667	0.986014	0.951884	0.963889	0.986655
155	0.857143	1	0.987448	0.979021	0.930069	0.948197	0.980388
156	0.9	1	0.991667	0.986014	0.951884	0.963889	0.986655
157	0.857143	0.962963	0.983193	0.972028	0.909019	0.934433	0.973421
158	0.8	0.928571	0.97479	0.958042	0.860874	0.90112	0.959587
159	0.9	0.928571	0.983193	0.972028	0.908774	0.937255	0.972992
160	0.695652	0.928571	0.961702	0.937063	0.807299	0.861975	0.941946
161	0.9	0.923077	0.983333	0.972028	0.90235	0.93547	0.972611
162	0.9	0.928571	0.983193	0.972028	0.908774	0.937255	0.972992
163	0.8	0.928571	0.97479	0.958042	0.860874	0.90112	0.959587
164	0.947368	0.962963	0.991667	0.986014	0.951668	0.967333	0.986269
165	0.761905	1	0.979079	0.965035	0.881396	0.913661	0.967313
166	0.888889	1	0.991736	0.986014	0.948543	0.960208	0.986014
167	0.818182	0.896552	0.970213	0.951049	0.85265	0.894982	0.953948
168	0.761905	1	0.979079	0.965035	0.881396	0.913661	0.967313
169	0.818182	0.896552	0.970213	0.951049	0.85265	0.894982	0.953948
170	0.9	0.866667	0.974576	0.958042	0.870323	0.913748	0.960073
171	0.8	0.962963	0.979079	0.965035	0.880999	0.914014	0.966344
172	0.9	0.928571	0.983193	0.972028	0.908774	0.937255	0.972992
173	0.727273	0.962963	0.970464	0.951049	0.842413	0.8869	0.954476
174	0.888889	1	0.991736	0.986014	0.948543	0.960208	0.986014
175	0.727273	0.866667	0.957265	0.93007	0.790453	0.850401	0.934554
176	0.9	0.785714	0.966387	0.944056	0.812973	0.884034	0.945784
177	0.857143	0.928571	0.978903	0.965035	0.889144	0.921539	0.966664
178	0.888889	1	0.991736	0.986014	0.948543	0.960208	0.986014
179	0.947368	0.896552	0.983193	0.972028	0.908813	0.942371	0.973062
180	0.947368	0.8125	0.970213	0.951049	0.852917	0.910027	0.954437
181	0.8	0.896552	0.970464	0.951049	0.841858	0.889005	0.953016
182	0.947368	0.8125	0.970213	0.951049	0.852917	0.910027	0.954437
183	0.947368	0.962963	0.991667	0.986014	0.951668	0.967333	0.986269
184	0.857143	0.896552	0.974576	0.958042	0.870334	0.909424	0.960092
185	0.818182	0.83871	0.961373	0.937063	0.819363	0.872755	0.94121
186	0.947368	0.962963	0.991667	0.986014	0.951668	0.967333	0.986269
187	0.947368	0.923077	0.987552	0.979021	0.924679	0.952666	0.979161
188	0.888889	0.962963	0.987552	0.979021	0.924613	0.946468	0.979107
189	0.857143	0.896552	0.974576	0.958042	0.870334	0.909424	0.960092
190	0.727273	0.896552	0.961702	0.937063	0.806889	0.861842	0.941025
191	0.888889	0.962963	0.987552	0.979021	0.924613	0.946468	0.979107
192	0.947368	0.928571	0.987448	0.979021	0.929606	0.954463	0.979573
193	0.842105	0.83871	0.966102	0.944056	0.824046	0.882306	0.946717
194	0.947368	1	0.995851	0.993007	0.975138	0.981073	0.993177
195	0.947368	0.962963	0.991667	0.986014	0.951668	0.967333	0.986269
196	0.842105	0.928571	0.979079	0.965035	0.880885	0.916585	0.965867
197	0.947368	0.962963	0.991667	0.986014	0.951668	0.967333	0.986269
198	0.761905	0.83871	0.957265	0.93007	0.790369	0.852626	0.934192
199	0.947368	0.827586	0.97479	0.958042	0.860875	0.916582	0.959682
200	0.7	0.962963	0.970711	0.951049	0.83231	0.877891	0.952969
201	0.761905	0.928571	0.970464	0.951049	0.842008	0.88698	0.95353
202	0.947368	0.962963	0.991667	0.986014	0.951668	0.967333	0.986269
203	0.842105	0.962963	0.983333	0.972028	0.902109	0.929467	0.972593
204	0.947368	0.962963	0.991667	0.986014	0.951668	0.967333	0.986269
205	0.8	0.866667	0.966102	0.944056	0.823849	0.877589	0.946608
206	0.842105	0.928571	0.979079	0.965035	0.880885	0.916585	0.965867
207	0.947368	0.866667	0.978903	0.965035	0.889169	0.930979	0.966715
208	0.9	0.866667	0.974576	0.958042	0.870323	0.913748	0.960073
209	0.9	0.962963	0.987448	0.979021	0.929688	0.950137	0.979718
210	0.842105	0.827586	0.966387	0.944056	0.812937	0.878693	0.945946
211	0.888889	0.827586	0.970711	0.951049	0.832289	0.895729	0.95255
212	0.782609	0.8125	0.952381	0.923077	0.789105	0.849163	0.92898
213	0.9	0.928571	0.983193	0.972028	0.908774	0.937255	0.972992
214	0.842105	0.888889	0.975	0.958042	0.85255	0.901998	0.958808
215	0.947368	0.962963	0.991667	0.986014	0.951668	0.967333	0.986269
216	0.9	0.8	0.966102	0.944056	0.823849	0.888701	0.946841
217	0.947368	0.827586	0.97479	0.958042	0.860875	0.916582	0.959682
218	0.8	0.928571	0.97479	0.958042	0.860874	0.90112	0.959587
219	0.888889	0.962963	0.987552	0.979021	0.924613	0.946468	0.979107
220	0.947368	0.866667	0.978903	0.965035	0.889169	0.930979	0.966715
221	0.888889	1	0.991736	0.986014	0.948543	0.960208	0.986014
222	0.8	0.888889	0.970711	0.951049	0.83231	0.886533	0.952529
223	0.947368	0.896552	0.983193	0.972028	0.908813	0.942371	0.973062
224	0.947368	1	0.995851	0.993007	0.975138	0.981073	0.993177
225	0.8	0.928571	0.97479	0.958042	0.860874	0.90112	0.959587
226	0.818182	0.923077	0.97479	0.958042	0.861676	0.90535	0.960232
227	0.782609	0.8125	0.952381	0.923077	0.789105	0.849163	0.92898
228	0.857143	0.896552	0.974576	0.958042	0.870334	0.909424	0.960092
229	0.8	0.962963	0.979079	0.965035	0.880999	0.914014	0.966344
230	0.9	0.896552	0.978903	0.965035	0.889022	0.925152	0.966451
231	0.818182	0.928571	0.974576	0.958042	0.870601	0.90711	0.960551
232	0.857143	0.896552	0.974576	0.958042	0.870334	0.909424	0.960092
233	0.761905	0.83871	0.957265	0.93007	0.790369	0.852626	0.934192
234	0.857143	0.896552	0.974576	0.958042	0.870334	0.909424	0.960092
235	0.818182	0.962963	0.978903	0.965035	0.889535	0.920016	0.967339
236	0.8	0.827586	0.962025	0.937063	0.794694	0.863204	0.939606
237	0.8	0.8125	0.957265	0.93007	0.790505	0.856588	0.934207
238	0.857143	0.896552	0.974576	0.958042	0.870334	0.909424	0.960092
239	0.857143	0.866667	0.970213	0.951049	0.852495	0.898007	0.953683
240	0.947368	0.928571	0.987448	0.979021	0.929606	0.954463	0.979573
241	0.947368	0.896552	0.983193	0.972028	0.908813	0.942371	0.973062
242	0.857143	0.962963	0.983193	0.972028	0.909019	0.934433	0.973421
243	0.857143	1	0.987448	0.979021	0.930069	0.948197	0.980388
244	0.761905	0.866667	0.961702	0.937063	0.806708	0.863425	0.940488
245	0.888889	0.928571	0.983333	0.972028	0.902169	0.933598	0.972411
246	0.9	0.83871	0.970213	0.951049	0.852584	0.902974	0.953839
247	0.9	0.928571	0.983193	0.972028	0.908774	0.937255	0.972992
248	0.782609	0.928571	0.970213	0.951049	0.853047	0.893798	0.95462
249	0.947368	0.8125	0.970213	0.951049	0.852917	0.910027	0.954437
250	0.857143	0.928571	0.978903	0.965035	0.889144	0.921539	0.966664
251	0.818182	0.928571	0.974576	0.958042	0.870601	0.90711	0.960551
252	0.818182	0.740741	0.953586	0.923077	0.748171	0.837503	0.925715
253	0.666667	0.827586	0.957627	0.923077	0.754235	0.817293	0.927493
254	0.8	0.928571	0.97479	0.958042	0.860874	0.90112	0.959587
255	0.8	0.8125	0.965812	0.937063	0.813114	0.859437	0.941439
256	0.947368	1	0.995851	0.993007	0.975138	0.981073	0.993177
257	0.8	0.774194	0.961702	0.93007	0.783845	0.845299	0.934479
258	0.823529	0.83871	0.97479	0.951049	0.83766	0.87901	0.952899
259	0.9	0.923077	0.983333	0.972028	0.90235	0.93547	0.972611
260	0.695652	0.787879	0.93913	0.902098	0.731921	0.807554	0.910056
261	0.8	0.928571	0.97479	0.958042	0.860874	0.90112	0.959587
262	0.857143	0.962963	0.983193	0.972028	0.909019	0.934433	0.973421
263	0.777778	0.83871	0.970464	0.944056	0.818691	0.862317	0.946359
264	0.947368	0.928571	0.987448	0.979021	0.929606	0.954463	0.979573
265	0.761905	0.866667	0.961702	0.937063	0.806708	0.863425	0.940488
266	0.727273	0.857143	0.957627	0.93007	0.777763	0.847348	0.933994
267	0.842105	0.928571	0.979079	0.965035	0.880885	0.916585	0.965867
268	0.75	0.928571	0.965812	0.944056	0.836395	0.881461	0.948844
269	0.857143	0.857143	0.970464	0.951049	0.842008	0.894917	0.95303
270	0.695652	0.896552	0.957265	0.93007	0.790756	0.849823	0.93528
271	0.782609	0.83871	0.956897	0.93007	0.803972	0.859405	0.935183
272	0.782609	0.928571	0.970213	0.951049	0.853047	0.893798	0.95462
273	0.888889	0.962963	0.987552	0.979021	0.924613	0.946468	0.979107
274	0.761905	0.962963	0.97479	0.958042	0.861141	0.899886	0.960316
275	0.727273	0.896552	0.961702	0.937063	0.806889	0.861842	0.941025
276	0.823529	0.928571	0.979253	0.965035	0.874322	0.910451	0.964845
277	0.857143	0.827586	0.966102	0.944056	0.823895	0.88361	0.946652
278	0.9	0.962963	0.987448	0.979021	0.929688	0.950137	0.979718
279	0.761905	1	0.979079	0.965035	0.881396	0.913661	0.967313
280	0.857143	0.774194	0.957265	0.93007	0.790369	0.862867	0.934321
281	0.8	0.896552	0.970464	0.951049	0.841858	0.889005	0.953016
282	0.695652	0.896552	0.957265	0.93007	0.790756	0.849823	0.93528
283	0.8	0.888889	0.970711	0.951049	0.83231	0.886533	0.952529
284	0.857143	0.962963	0.983193	0.972028	0.909019	0.934433	0.973421
285	0.727273	0.923077	0.966387	0.944056	0.813805	0.872245	0.9474
286	0.947368	0.896552	0.983193	0.972028	0.908813	0.942371	0.973062
287	0.695652	0.857143	0.953191	0.923077	0.761552	0.835329	0.928251
288	0.8	0.928571	0.97479	0.958042	0.860874	0.90112	0.959587
289	0.818182	0.896552	0.970213	0.951049	0.85265	0.894982	0.953948
290	0.842105	0.774194	0.957627	0.93007	0.777525	0.857975	0.933681
291	0.947368	0.96	0.991736	0.986014	0.94875	0.966368	0.986058
292	0.857143	0.896552	0.974576	0.958042	0.870334	0.909424	0.960092
293	0.842105	0.923077	0.979253	0.965035	0.874219	0.914812	0.965515
294	0.761905	1	0.979079	0.965035	0.881396	0.913661	0.967313
295	0.842105	0.866667	0.970464	0.951049	0.841962	0.893079	0.952949
296	0.947368	0.857143	0.979079	0.965035	0.880885	0.927864	0.965999
297	0.8	1	0.983333	0.972028	0.90235	0.927778	0.97331
298	0.9	0.96	0.987552	0.979021	0.925065	0.949184	0.979537
299	0.695652	0.96	0.966387	0.944056	0.814602	0.874013	0.948767
300	0.666667	0.846154	0.949153	0.916084	0.732642	0.820658	0.92201
301	0.947368	0.888889	0.983333	0.972028	0.902109	0.939864	0.972484
302	0.857143	0.896552	0.974576	0.958042	0.870334	0.909424	0.960092
303	0.818182	0.896552	0.970213	0.951049	0.85265	0.894982	0.953948
304	0.842105	0.827586	0.97479	0.951049	0.836906	0.881494	0.953057
305	0.9	0.866667	0.974576	0.958042	0.870323	0.913748	0.960073
306	0.727273	0.866667	0.957265	0.93007	0.790453	0.850401	0.934554
307	0.695652	0.866667	0.95279	0.923077	0.775008	0.83837	0.928777
308	0.818182	0.896552	0.970213	0.951049	0.85265	0.894982	0.953948
309	0.9	0.857143	0.97479	0.958042	0.860874	0.910644	0.959388
310	0.9	0.827586	0.970464	0.951049	0.841858	0.89935	0.95304
311	0.857143	0.962963	0.983193	0.972028	0.909019	0.934433	0.973421
312	0.695652	1	0.970464	0.951049	0.843072	0.888705	0.955853
313	0.8	0.928571	0.97479	0.958042	0.860874	0.90112	0.959587
314	0.782609	0.896552	0.965812	0.944056	0.835879	0.881657	0.947985
315	0.695652	0.83871	0.948276	0.916084	0.759991	0.827546	0.922416
316	0.818182	0.896552	0.970213	0.951049	0.85265	0.894982	0.953948
317	0.947368	0.928571	0.987448	0.979021	0.929606	0.954463	0.979573
318	0.761905	0.83871	0.957265	0.93007	0.790369	0.852626	0.934192
319	0.857143	0.866667	0.970213	0.951049	0.852495	0.898007	0.953683
320	0.9	0.962963	0.987448	0.979021	0.929688	0.950137	0.979718
321	0.947368	0.896552	0.983193	0.972028	0.908813	0.942371	0.973062
322	0.8	0.896552	0.970464	0.951049	0.841858	0.889005	0.953016
323	0.782609	0.962963	0.974576	0.958042	0.871123	0.906716	0.961439
324	0.818182	0.857143	0.966102	0.944056	0.824182	0.880475	0.946887
325	0.727273	0.8125	0.948276	0.916084	0.759875	0.82935	0.922023
326	0.608696	0.83871	0.939655	0.902098	0.716009	0.795687	0.909649
327	0.695652	0.888889	0.957627	0.93007	0.778298	0.847389	0.93489
328	0.727273	0.866667	0.957265	0.93007	0.790453	0.850401	0.934554
329	0.818182	0.866667	0.965812	0.944056	0.835595	0.883553	0.947507
330	0.695652	0.962963	0.966102	0.944056	0.82471	0.874906	0.948795
331	0.857143	0.923077	0.979079	0.965035	0.881396	0.919766	0.966314
332	0.761905	0.857143	0.962025	0.937063	0.794873	0.860358	0.939896
333	0.761905	0.896552	0.966102	0.944056	0.823895	0.874853	0.946927
334	0.857143	0.896552	0.974576	0.958042	0.870334	0.909424	0.960092
335	0.818182	0.928571	0.974576	0.958042	0.870601	0.90711	0.960551
336	0.888889	0.896552	0.979079	0.965035	0.881057	0.921507	0.965901
337	0.782609	0.962963	0.974576	0.958042	0.871123	0.906716	0.961439
338	0.727273	0.928571	0.966102	0.944056	0.824182	0.873982	0.947659
339	0.818182	0.83871	0.961373	0.937063	0.819363	0.872755	0.94121
340	0.857143	1	0.987448	0.979021	0.930069	0.948197	0.980388
341	0.818182	1	0.983193	0.972028	0.909547	0.933792	0.974336
342	0.782609	0.827586	0.957265	0.93007	0.790756	0.85582	0.934484
343	0.782609	0.928571	0.970213	0.951049	0.853047	0.893798	0.95462
344	0.782609	0.83871	0.956897	0.93007	0.803972	0.859405	0.935183
345	0.857143	0.928571	0.978903	0.965035	0.889144	0.921539	0.966664
346	0.947368	0.896552	0.983193	0.972028	0.908813	0.942371	0.973062
347	0.947368	0.962963	0.991667	0.986014	0.951668	0.967333	0.986269
348	0.9	0.928571	0.983193	0.972028	0.908774	0.937255	0.972992
349	0.727273	0.83871	0.95279	0.923077	0.774803	0.839591	0.928225
350	0.947368	0.962963	0.991667	0.986014	0.951668	0.967333	0.986269
351	0.761905	0.896552	0.966102	0.944056	0.823895	0.874853	0.946927
352	0.782609	0.896552	0.965812	0.944056	0.835879	0.881657	0.947985
353	0.857143	1	0.987448	0.979021	0.930069	0.948197	0.980388
354	0.9	0.857143	0.97479	0.958042	0.860874	0.910644	0.959388
355	0.695652	1	0.970464	0.951049	0.843072	0.888705	0.955853
356	0.947368	1	0.995851	0.993007	0.975138	0.981073	0.993177
357	0.761905	0.896552	0.966102	0.944056	0.823895	0.874853	0.946927
358	0.761905	0.857143	0.962025	0.937063	0.794873	0.860358	0.939896
359	0.857143	0.896552	0.974576	0.958042	0.870334	0.909424	0.960092
360	0.857143	0.896552	0.974576	0.958042	0.870334	0.909424	0.960092
361	0.888889	0.928571	0.983333	0.972028	0.902169	0.933598	0.972411
362	0.857143	0.827586	0.966102	0.944056	0.823895	0.88361	0.946652
363	0.818182	0.928571	0.974576	0.958042	0.870601	0.90711	0.960551
364	0.857143	0.962963	0.983193	0.972028	0.909019	0.934433	0.973421
365	0.761905	0.928571	0.970464	0.951049	0.842008	0.88698	0.95353
366	0.857143	0.896552	0.974576	0.958042	0.870334	0.909424	0.960092
367	0.9	0.8125	0.965812	0.944056	0.835722	0.892771	0.947733
368	0.761905	0.857143	0.962025	0.937063	0.794873	0.860358	0.939896
369	0.8	0.857143	0.966387	0.944056	0.812973	0.87451	0.945983
370	0.608696	0.888889	0.949153	0.916084	0.731886	0.815579	0.922247
371	0.818182	0.866667	0.965812	0.944056	0.835595	0.883553	0.947507
372	0.842105	0.866667	0.970464	0.951049	0.841962	0.893079	0.952949
373	0.842105	0.896552	0.97479	0.958042	0.860875	0.904482	0.959327
374	0.727273	0.705882	0.930435	0.888112	0.68896	0.787863	0.897235
375	0.888889	0.787879	0.970213	0.944056	0.830525	0.882327	0.948519
376	0.8	0.787879	0.961373	0.93007	0.797344	0.849751	0.935445
377	0.75	0.928571	0.965812	0.944056	0.836395	0.881461	0.948844
378	0.888889	0.896552	0.979079	0.965035	0.881057	0.921507	0.965901
379	0.8	0.827586	0.962025	0.937063	0.794694	0.863204	0.939606
380	0.72	0.928571	0.961373	0.937063	0.820568	0.869982	0.9432
381	0.615385	1	0.957265	0.93007	0.792979	0.85755	0.939633
382	0.888889	0.866667	0.97479	0.958042	0.861146	0.910115	0.959554
383	0.947368	0.962963	0.991667	0.986014	0.951668	0.967333	0.986269
384	0.842105	0.928571	0.979079	0.965035	0.880885	0.916585	0.965867
385	0.761905	0.923077	0.970711	0.951049	0.832722	0.885231	0.953239
386	0.9	0.896552	0.978903	0.965035	0.889022	0.925152	0.966451
387	0.842105	0.928571	0.979079	0.965035	0.880885	0.916585	0.965867
388	0.727273	0.962963	0.970464	0.951049	0.842413	0.8869	0.954476
389	0.8	0.896552	0.970464	0.951049	0.841858	0.889005	0.953016
390	0.947368	0.928571	0.987448	0.979021	0.929606	0.954463	0.979573
391	0.666667	0.962963	0.961702	0.937063	0.807939	0.863777	0.943248
392	0.818182	0.896552	0.970213	0.951049	0.85265	0.894982	0.953948
393	0.8	0.75	0.948718	0.916084	0.745288	0.832906	0.921293
394	0.727273	0.896552	0.961702	0.937063	0.806889	0.861842	0.941025
395	0.857143	0.896552	0.974576	0.958042	0.870334	0.909424	0.960092
396	0.9	0.962963	0.987448	0.979021	0.929688	0.950137	0.979718
397	0.9	0.962963	0.987448	0.979021	0.929688	0.950137	0.979718
398	0.8	0.923077	0.975	0.958042	0.852816	0.899359	0.959266
399	0.947368	0.866667	0.978903	0.965035	0.889169	0.930979	0.966715
400	0.782609	0.866667	0.961373	0.937063	0.819544	0.870216	0.941513
401	0.727273	0.923077	0.966387	0.944056	0.813805	0.872245	0.9474
402	0.695652	0.857143	0.953191	0.923077	0.761552	0.835329	0.928251
403	0.888889	0.888889	0.979253	0.965035	0.874119	0.91901	0.965351
404	0.857143	0.896552	0.974576	0.958042	0.870334	0.909424	0.960092
405	0.64	0.962963	0.957265	0.93007	0.792019	0.853409	0.937815
406	0.8	0.928571	0.97479	0.958042	0.860874	0.90112	0.959587
407	0.842105	0.83871	0.966102	0.944056	0.824046	0.882306	0.946717
408	0.8	0.928571	0.97479	0.958042	0.860874	0.90112	0.959587
409	0.8	0.846154	0.966667	0.944056	0.803282	0.87094	0.945221
410	0.736842	0.8125	0.953191	0.923077	0.76116	0.834178	0.926785
411	0.842105	0.962963	0.983333	0.972028	0.902109	0.929467	0.972593
412	0.8	0.8	0.957627	0.93007	0.777375	0.852542	0.933377
413	0.8	0.8	0.957627	0.93007	0.777375	0.852542	0.933377
414	0.761905	0.928571	0.970464	0.951049	0.842008	0.88698	0.95353
415	0.9	0.866667	0.974576	0.958042	0.870323	0.913748	0.960073
416	0.736842	0.928571	0.970711	0.951049	0.832165	0.878708	0.952161
417	0.8	0.896552	0.970464	0.951049	0.841858	0.889005	0.953016
418	0.8	0.962963	0.979079	0.965035	0.880999	0.914014	0.966344
419	0.9	0.896552	0.978903	0.965035	0.889022	0.925152	0.966451
420	0.9	0.928571	0.983193	0.972028	0.908774	0.937255	0.972992
421	0.736842	0.928571	0.970711	0.951049	0.832165	0.878708	0.952161
422	0.727273	0.928571	0.966102	0.944056	0.824182	0.873982	0.947659
423	0.818182	0.896552	0.970213	0.951049	0.85265	0.894982	0.953948
424	0.9	0.962963	0.987448	0.979021	0.929688	0.950137	0.979718
425	0.727273	0.866667	0.957265	0.93007	0.790453	0.850401	0.934554
426	0.888889	0.888889	0.979253	0.965035	0.874119	0.91901	0.965351
427	0.818182	0.8125	0.956897	0.93007	0.803886	0.862526	0.935039
428	0.782609	0.83871	0.956897	0.93007	0.803972	0.859405	0.935183
429	0.727273	0.83871	0.95279	0.923077	0.774803	0.839591	0.928225
430	0.842105	0.866667	0.970464	0.951049	0.841962	0.893079	0.952949
431	0.818182	0.888889	0.970464	0.951049	0.842413	0.892512	0.953464
432	0.761905	0.928571	0.970464	0.951049	0.842008	0.88698	0.95353
433	0.9	0.962963	0.987448	0.979021	0.929688	0.950137	0.979718
434	0.761905	0.896552	0.966102	0.944056	0.823895	0.874853	0.946927
435	0.695652	0.888889	0.957627	0.93007	0.778298	0.847389	0.93489
436	0.72	0.928571	0.961373	0.937063	0.820568	0.869982	0.9432
437	0.761905	0.962963	0.97479	0.958042	0.861141	0.899886	0.960316
438	0.947368	1	0.995851	0.993007	0.975138	0.981073	0.993177
439	0.9	0.896552	0.978903	0.965035	0.889022	0.925152	0.966451
440	0.857143	0.962963	0.983193	0.972028	0.909019	0.934433	0.973421
441	0.727273	0.896552	0.961702	0.937063	0.806889	0.861842	0.941025
442	0.842105	0.928571	0.979079	0.965035	0.880885	0.916585	0.965867
443	0.695652	0.814815	0.949153	0.916084	0.731886	0.819873	0.920985
444	0.818182	0.962963	0.978903	0.965035	0.889535	0.920016	0.967339
445	0.9	0.928571	0.983193	0.972028	0.908774	0.937255	0.972992
446	0.857143	0.83871	0.965812	0.944056	0.835542	0.887222	0.947418
447	0.8	0.83871	0.970213	0.944056	0.829671	0.869641	0.947545
448	0.727273	0.962963	0.970464	0.951049	0.842413	0.8869	0.954476
449	0.857143	0.928571	0.978903	0.965035	0.889144	0.921539	0.966664
450	0.888889	0.866667	0.97479	0.958042	0.861146	0.910115	0.959554
451	0.761905	1	0.979079	0.965035	0.881396	0.913661	0.967313
452	0.947368	0.896552	0.983193	0.972028	0.908813	0.942371	0.973062
453	0.947368	0.8125	0.970213	0.951049	0.852917	0.910027	0.954437
454	0.8	0.962963	0.979079	0.965035	0.880999	0.914014	0.966344
455	0.8	0.928571	0.97479	0.958042	0.860874	0.90112	0.959587
456	0.761905	0.962963	0.97479	0.958042	0.861141	0.899886	0.960316
457	0.782609	0.896552	0.965812	0.944056	0.835879	0.881657	0.947985
458	0.818182	0.962963	0.978903	0.965035	0.889535	0.920016	0.967339
459	0.727273	0.962963	0.970464	0.951049	0.842413	0.8869	0.954476
460	0.8	0.962963	0.979079	0.965035	0.880999	0.914014	0.966344
461	0.761905	0.866667	0.961702	0.937063	0.806708	0.863425	0.940488
462	0.9	0.866667	0.974576	0.958042	0.870323	0.913748	0.960073
463	0.842105	0.928571	0.979079	0.965035	0.880885	0.916585	0.965867
464	0.8	1	0.983333	0.972028	0.90235	0.927778	0.97331
465	0.727273	0.866667	0.957265	0.93007	0.790453	0.850401	0.934554
466	0.782609	0.896552	0.965812	0.944056	0.835879	0.881657	0.947985
467	0.857143	1	0.987448	0.979021	0.930069	0.948197	0.980388
468	0.842105	1	0.987552	0.979021	0.924679	0.943219	0.97953
469	0.818182	0.857143	0.966102	0.944056	0.824182	0.880475	0.946887
470	0.75	0.896552	0.961373	0.937063	0.819946	0.869308	0.942177
471	0.727273	0.928571	0.966102	0.944056	0.824182	0.873982	0.947659
472	0.8	0.962963	0.979079	0.965035	0.880999	0.914014	0.966344
473	0.8	0.774194	0.953191	0.923077	0.760932	0.842462	0.927278
474	0.842105	0.866667	0.970464	0.951049	0.841962	0.893079	0.952949
475	0.9	0.866667	0.974576	0.958042	0.870323	0.913748	0.960073
476	0.947368	0.962963	0.991667	0.986014	0.951668	0.967333	0.986269
477	0.727273	0.923077	0.966387	0.944056	0.813805	0.872245	0.9474
478	0.727273	0.928571	0.966102	0.944056	0.824182	0.873982	0.947659
479	0.857143	0.866667	0.970213	0.951049	0.852495	0.898007	0.953683
480	0.842105	0.962963	0.983333	0.972028	0.902109	0.929467	0.972593
481	0.8	0.928571	0.97479	0.958042	0.860874	0.90112	0.959587
482	0.9	0.928571	0.983193	0.972028	0.908774	0.937255	0.972992
483	0.75	0.896552	0.961373	0.937063	0.819946	0.869308	0.942177
484	0.842105	0.928571	0.979079	0.965035	0.880885	0.916585	0.965867
485	0.8	1	0.983333	0.972028	0.90235	0.927778	0.97331
486	0.8	0.896552	0.970464	0.951049	0.841858	0.889005	0.953016
487	0.947368	0.962963	0.991667	0.986014	0.951668	0.967333	0.986269
488	0.857143	0.923077	0.979079	0.965035	0.881396	0.919766	0.966314
489	0.842105	0.896552	0.97479	0.958042	0.860875	0.904482	0.959327
490	0.727273	1	0.97479	0.958042	0.861676	0.900688	0.961504
491	0.6	0.83871	0.953191	0.916084	0.738019	0.7973	0.920555
492	0.72	0.962963	0.965812	0.944056	0.837142	0.882925	0.950082
493	0.857143	0.83871	0.965812	0.944056	0.835542	0.887222	0.947418
494	0.782609	0.962963	0.974576	0.958042	0.871123	0.906716	0.961439
495	0.842105	0.857143	0.970711	0.951049	0.832165	0.889986	0.952293
496	0.727273	0.928571	0.966102	0.944056	0.824182	0.873982	0.947659
497	0.666667	0.928571	0.962025	0.937063	0.794873	0.852421	0.940395
498	0.761905	0.8	0.953191	0.923077	0.760922	0.838365	0.927226
499	0.761905	0.8125	0.95279	0.923077	0.774808	0.842398	0.928022
500	0.857143	0.923077	0.979079	0.965035	0.881396	0.919766	0.966314
501	0.8	0.896552	0.970464	0.951049	0.841858	0.889005	0.953016
502	0.695652	0.88	0.957983	0.93007	0.766723	0.844545	0.934383
503	0.692308	0.866667	0.947826	0.916084	0.775814	0.8356	0.924366
504	0.8	0.923077	0.975	0.958042	0.852816	0.899359	0.959266
505	0.842105	0.928571	0.979079	0.965035	0.880885	0.916585	0.965867
506	0.727273	0.928571	0.966102	0.944056	0.824182	0.873982	0.947659
507	0.888889	0.928571	0.983333	0.972028	0.902169	0.933598	0.972411
508	0.842105	0.896552	0.97479	0.958042	0.860875	0.904482	0.959327
509	0.777778	0.83871	0.970464	0.944056	0.818691	0.862317	0.946359
510	0.8	0.928571	0.97479	0.958042	0.860874	0.90112	0.959587
511	0.8	0.866667	0.966102	0.944056	0.823849	0.877589	0.946608
512	0.761905	0.896552	0.966102	0.944056	0.823895	0.874853	0.946927
513	0.818182	0.83871	0.961373	0.937063	0.819363	0.872755	0.94121
514	0.8	0.896552	0.970464	0.951049	0.841858	0.889005	0.953016
515	0.64	0.827586	0.939655	0.902098	0.716862	0.802414	0.910608
516	0.842105	1	0.987552	0.979021	0.924679	0.943219	0.97953
517	0.857143	0.928571	0.978903	0.965035	0.889144	0.921539	0.966664
518	0.782609	0.83871	0.956897	0.93007	0.803972	0.859405	0.935183
519	0.842105	0.896552	0.97479	0.958042	0.860875	0.904482	0.959327
520	0.9	0.8	0.966102	0.944056	0.823849	0.888701	0.946841
521	0.947368	0.962963	0.991667	0.986014	0.951668	0.967333	0.986269
522	0.857143	0.888889	0.97479	0.958042	0.861141	0.906941	0.959576
523	0.666667	0.857143	0.948718	0.916084	0.746161	0.824176	0.922641
524	0.888889	0.928571	0.983333	0.972028	0.902169	0.933598	0.972411
525	0.947368	0.8	0.970464	0.951049	0.841962	0.905944	0.953514
526	0.695652	0.866667	0.95279	0.923077	0.775008	0.83837	0.928777
527	0.695652	1	0.970464	0.951049	0.843072	0.888705	0.955853
528	0.727273	0.866667	0.957265	0.93007	0.790453	0.850401	0.934554
529	0.857143	0.866667	0.970213	0.951049	0.852495	0.898007	0.953683
530	0.8	0.857143	0.966387	0.944056	0.812973	0.87451	0.945983
531	0.842105	0.928571	0.979079	0.965035	0.880885	0.916585	0.965867
532	0.842105	0.866667	0.970464	0.951049	0.841962	0.893079	0.952949
533	0.818182	0.888889	0.970464	0.951049	0.842413	0.892512	0.953464
534	0.9	0.923077	0.983333	0.972028	0.90235	0.93547	0.972611
535	0.823529	0.866667	0.979079	0.958042	0.8571	0.889759	0.95907
536	0.782609	0.83871	0.956897	0.93007	0.803972	0.859405	0.935183
537	0.695652	0.827586	0.948718	0.916084	0.745633	0.823985	0.921779
538	0.727273	0.896552	0.961702	0.937063	0.806889	0.861842	0.941025
539	0.727273	0.962963	0.970464	0.951049	0.842413	0.8869	0.954476
540	0.9	0.866667	0.974576	0.958042	0.870323	0.913748	0.960073
541	0.761905	0.962963	0.97479	0.958042	0.861141	0.899886	0.960316
542	0.761905	1	0.979079	0.965035	0.881396	0.913661	0.967313
543	0.761905	0.896552	0.966102	0.944056	0.823895	0.874853	0.946927
544	0.8	0.923077	0.975	0.958042	0.852816	0.899359	0.959266
545	0.695652	0.896552	0.957265	0.93007	0.790756	0.849823	0.93528
546	0.695652	0.928571	0.961702	0.937063	0.807299	0.861975	0.941946
547	0.818182	0.962963	0.978903	0.965035	0.889535	0.920016	0.967339
548	0.818182	1	0.983193	0.972028	0.909547	0.933792	0.974336
549	0.888889	1	0.991736	0.986014	0.948543	0.960208	0.986014
550	0.842105	0.83871	0.974576	0.951049	0.847307	0.88513	0.953887
551	0.75	0.896552	0.961373	0.937063	0.819946	0.869308	0.942177
552	0.761905	0.83871	0.957265	0.93007	0.790369	0.852626	0.934192
553	0.777778	0.8	0.966387	0.937063	0.78916	0.848055	0.93939
554	0.695652	0.866667	0.95279	0.923077	0.775008	0.83837	0.928777
555	0.761905	1	0.979079	0.965035	0.881396	0.913661	0.967313
556	0.727273	0.962963	0.970464	0.951049	0.842413	0.8869	0.954476
557	0.8	0.962963	0.979079	0.965035	0.880999	0.914014	0.966344
558	0.8	0.928571	0.97479	0.958042	0.860874	0.90112	0.959587
559	0.842105	0.866667	0.970464	0.951049	0.841962	0.893079	0.952949
560	0.857143	0.928571	0.978903	0.965035	0.889144	0.921539	0.966664
561	0.8	1	0.983333	0.972028	0.90235	0.927778	0.97331
562	0.8	0.896552	0.970464	0.951049	0.841858	0.889005	0.953016
563	0.947368	0.8	0.970464	0.951049	0.841962	0.905944	0.953514
564	0.8	0.896552	0.970464	0.951049	0.841858	0.889005	0.953016
565	0.782609	0.888889	0.966102	0.944056	0.82471	0.8792	0.947534
566	0.947368	0.774194	0.966102	0.944056	0.824046	0.895888	0.947476
567	0.857143	1	0.987448	0.979021	0.930069	0.948197	0.980388
568	0.842105	0.962963	0.983333	0.972028	0.902109	0.929467	0.972593
569	0.842105	0.888889	0.975	0.958042	0.85255	0.901998	0.958808
570	0.75	0.896552	0.961373	0.937063	0.819946	0.869308	0.942177
571	0.842105	1	0.987552	0.979021	0.924679	0.943219	0.97953

## Sheet: Anal_Carcinoma_RF_LASSO
Number of feature	F1 score			ACC	MCC	Macro F1	Weighted F1
	Normal	AIN3	Tumor
1	0.857143	0.3	0.780488	0.685315	0.399705	0.645877	0.741632
2	0.9	0.407407	0.839623	0.762238	0.519603	0.715677	0.80413
3	0.9	0.666667	0.93913	0.902098	0.732604	0.835266	0.911898
4	0.9	0.83871	0.970213	0.951049	0.852584	0.902974	0.953839
5	0.9	0.888889	0.979079	0.965035	0.880999	0.922656	0.965903
6	1	0.896552	0.987448	0.979021	0.929825	0.961333	0.979974
7	1	0.962963	0.995851	0.993007	0.975108	0.986271	0.993122
8	1	0.962963	0.995851	0.993007	0.975108	0.986271	0.993122
9	1	0.962963	0.995851	0.993007	0.975108	0.986271	0.993122
10	1	0.962963	0.995851	0.993007	0.975108	0.986271	0.993122
11	1	0.962963	0.995851	0.993007	0.975108	0.986271	0.993122
12	1	0.962963	0.995851	0.993007	0.975108	0.986271	0.993122
13	1	1	1	1	1	1	1
14	1	1	1	1	1	1	1
15	1	1	1	1	1	1	1
16	1	1	1	1	1	1	1
17	1	1	1	1	1	1	1
18	1	1	1	1	1	1	1
19	1	1	1	1	1	1	1
20	1	1	1	1	1	1	1
21	1	1	1	1	1	1	1
22	1	1	1	1	1	1	1
23	1	1	1	1	1	1	1
24	1	1	1	1	1	1	1
25	1	1	1	1	1	1	1
26	1	1	1	1	1	1	1
27	1	1	1	1	1	1	1
28	1	1	1	1	1	1	1
29	1	1	1	1	1	1	1
30	1	1	1	1	1	1	1
31	1	1	1	1	1	1	1
32	1	1	1	1	1	1	1
33	1	0.962963	0.995851	0.993007	0.975108	0.986271	0.993122
34	1	1	1	1	1	1	1
35	1	1	1	1	1	1	1
36	0.947368	1	0.995851	0.993007	0.975138	0.981073	0.993177
37	1	1	1	1	1	1	1
38	1	1	1	1	1	1	1
39	1	1	1	1	1	1	1
40	1	1	1	1	1	1	1
41	1	1	1	1	1	1	1
42	1	1	1	1	1	1	1
43	1	1	1	1	1	1	1
44	1	1	1	1	1	1	1
45	1	1	1	1	1	1	1
46	1	1	1	1	1	1	1
47	1	1	1	1	1	1	1
48	1	1	1	1	1	1	1
49	1	1	1	1	1	1	1
50	1	1	1	1	1	1	1
51	1	1	1	1	1	1	1
52	1	1	1	1	1	1	1
53	1	1	1	1	1	1	1
54	1	1	1	1	1	1	1
55	1	1	1	1	1	1	1
56	1	1	1	1	1	1	1
57	1	1	1	1	1	1	1
58	1	1	1	1	1	1	1
59	1	1	1	1	1	1	1
60	1	1	1	1	1	1	1
61	1	1	1	1	1	1	1
62	1	1	1	1	1	1	1
63	1	1	1	1	1	1	1
64	1	1	1	1	1	1	1
65	1	1	1	1	1	1	1
66	0.947368	1	0.995851	0.993007	0.975138	0.981073	0.993177
67	1	1	1	1	1	1	1
68	1	1	1	1	1	1	1
69	1	1	1	1	1	1	1
70	1	1	1	1	1	1	1
71	1	1	1	1	1	1	1
72	1	1	1	1	1	1	1
73	1	1	1	1	1	1	1
74	1	1	1	1	1	1	1
75	1	1	1	1	1	1	1
76	1	1	1	1	1	1	1
77	1	1	1	1	1	1	1
78	1	1	1	1	1	1	1
79	1	1	1	1	1	1	1
80	1	1	1	1	1	1	1
81	1	1	1	1	1	1	1
82	1	1	1	1	1	1	1
83	1	1	1	1	1	1	1
84	1	1	1	1	1	1	1
85	1	1	1	1	1	1	1
86	1	1	1	1	1	1	1
87	1	1	1	1	1	1	1
88	1	1	1	1	1	1	1
89	1	1	1	1	1	1	1
90	1	1	1	1	1	1	1
91	1	1	1	1	1	1	1
92	1	1	1	1	1	1	1
93	1	1	1	1	1	1	1
94	1	1	1	1	1	1	1
95	1	1	1	1	1	1	1
96	1	1	1	1	1	1	1
97	1	1	1	1	1	1	1
98	1	1	1	1	1	1	1
99	1	1	1	1	1	1	1
100	1	1	1	1	1	1	1
101	1	1	1	1	1	1	1
102	1	1	1	1	1	1	1
103	1	1	1	1	1	1	1
104	1	1	1	1	1	1	1
105	1	1	1	1	1	1	1
106	1	1	1	1	1	1	1
107	1	1	1	1	1	1	1
108	1	1	1	1	1	1	1
109	1	1	1	1	1	1	1
110	1	1	1	1	1	1	1
111	1	1	1	1	1	1	1
112	1	1	1	1	1	1	1
113	1	1	1	1	1	1	1
114	1	1	1	1	1	1	1
115	1	1	1	1	1	1	1
116	1	1	1	1	1	1	1
117	1	1	1	1	1	1	1
118	1	1	1	1	1	1	1
119	1	1	1	1	1	1	1
120	1	1	1	1	1	1	1
121	1	1	1	1	1	1	1
122	1	1	1	1	1	1	1
123	1	1	1	1	1	1	1
124	1	1	1	1	1	1	1
125	1	1	1	1	1	1	1
126	1	1	1	1	1	1	1
127	1	1	1	1	1	1	1
128	1	1	1	1	1	1	1
129	1	1	1	1	1	1	1
130	1	1	1	1	1	1	1
131	1	1	1	1	1	1	1
132	1	1	1	1	1	1	1
133	1	1	1	1	1	1	1
134	1	1	1	1	1	1	1
135	1	1	1	1	1	1	1
136	1	1	1	1	1	1	1
137	1	1	1	1	1	1	1
138	1	1	1	1	1	1	1
139	1	1	1	1	1	1	1
140	1	1	1	1	1	1	1
141	1	1	1	1	1	1	1
142	1	1	1	1	1	1	1
143	1	1	1	1	1	1	1
144	1	1	1	1	1	1	1
145	1	1	1	1	1	1	1
146	1	1	1	1	1	1	1
147	1	1	1	1	1	1	1
148	1	1	1	1	1	1	1
149	1	1	1	1	1	1	1
150	1	1	1	1	1	1	1
151	1	1	1	1	1	1	1
152	1	1	1	1	1	1	1
153	1	1	1	1	1	1	1
154	1	1	1	1	1	1	1
155	1	1	1	1	1	1	1
156	1	1	1	1	1	1	1
157	1	1	1	1	1	1	1
158	1	1	1	1	1	1	1
159	1	1	1	1	1	1	1
160	1	1	1	1	1	1	1
161	1	1	1	1	1	1	1
162	1	1	1	1	1	1	1
163	1	1	1	1	1	1	1
164	1	1	1	1	1	1	1
165	1	1	1	1	1	1	1
166	1	1	1	1	1	1	1
167	1	1	1	1	1	1	1
168	1	1	1	1	1	1	1
169	1	1	1	1	1	1	1
170	1	1	1	1	1	1	1
171	1	1	1	1	1	1	1
172	1	1	1	1	1	1	1
173	1	1	1	1	1	1	1
174	1	1	1	1	1	1	1
175	1	1	1	1	1	1	1
176	1	1	1	1	1	1	1
177	1	1	1	1	1	1	1
178	1	1	1	1	1	1	1
179	1	1	1	1	1	1	1
180	1	1	1	1	1	1	1
181	1	1	1	1	1	1	1
182	1	1	1	1	1	1	1
183	0.947368	1	0.995851	0.993007	0.975138	0.981073	0.993177
184	1	1	1	1	1	1	1
185	1	1	1	1	1	1	1
186	1	1	1	1	1	1	1
187	1	1	1	1	1	1	1
188	1	1	1	1	1	1	1
189	1	1	1	1	1	1	1
190	1	1	1	1	1	1	1
191	0.947368	1	0.995851	0.993007	0.975138	0.981073	0.993177
192	1	1	1	1	1	1	1
193	1	1	1	1	1	1	1
194	1	1	1	1	1	1	1
195	1	1	1	1	1	1	1
196	1	1	1	1	1	1	1
197	1	1	1	1	1	1	1
198	1	1	1	1	1	1	1
199	1	1	1	1	1	1	1
200	1	1	1	1	1	1	1
201	1	1	1	1	1	1	1
202	1	1	1	1	1	1	1
203	1	1	1	1	1	1	1
204	1	1	1	1	1	1	1
205	0.947368	1	0.995851	0.993007	0.975138	0.981073	0.993177
206	1	1	1	1	1	1	1
207	1	1	1	1	1	1	1
208	1	1	1	1	1	1	1
209	1	1	1	1	1	1	1
210	0.947368	1	0.995851	0.993007	0.975138	0.981073	0.993177
211	1	1	1	1	1	1	1
212	0.947368	1	0.995851	0.993007	0.975138	0.981073	0.993177
213	1	1	1	1	1	1	1
214	1	1	1	1	1	1	1
215	0.947368	1	0.995851	0.993007	0.975138	0.981073	0.993177
216	1	1	1	1	1	1	1
217	1	1	1	1	1	1	1
218	1	1	1	1	1	1	1
219	0.947368	1	0.995851	0.993007	0.975138	0.981073	0.993177
220	1	1	1	1	1	1	1
221	1	1	1	1	1	1	1
222	1	1	1	1	1	1	1
223	1	1	1	1	1	1	1
224	1	1	1	1	1	1	1
225	1	1	1	1	1	1	1
226	1	1	1	1	1	1	1
227	1	1	1	1	1	1	1
228	1	1	1	1	1	1	1
229	1	1	1	1	1	1	1
230	1	1	1	1	1	1	1
231	1	1	1	1	1	1	1
232	1	1	1	1	1	1	1
233	1	1	1	1	1	1	1
234	1	1	1	1	1	1	1
235	1	1	1	1	1	1	1
236	1	1	1	1	1	1	1
237	1	1	1	1	1	1	1
238	1	1	1	1	1	1	1
239	1	1	1	1	1	1	1
240	1	1	1	1	1	1	1
241	1	1	1	1	1	1	1
242	1	1	1	1	1	1	1
243	1	1	1	1	1	1	1
244	1	1	1	1	1	1	1
245	1	1	1	1	1	1	1
246	1	1	1	1	1	1	1
247	1	1	1	1	1	1	1
248	1	1	1	1	1	1	1
249	1	1	1	1	1	1	1
250	1	1	1	1	1	1	1
251	1	1	1	1	1	1	1
252	1	1	1	1	1	1	1
253	1	1	1	1	1	1	1
254	1	1	1	1	1	1	1
255	1	1	1	1	1	1	1
256	1	1	1	1	1	1	1
257	1	1	1	1	1	1	1
258	1	1	1	1	1	1	1
259	1	1	1	1	1	1	1
260	1	1	1	1	1	1	1
261	1	1	1	1	1	1	1
262	1	1	1	1	1	1	1
263	1	1	1	1	1	1	1
264	1	1	1	1	1	1	1
265	1	1	1	1	1	1	1
266	1	1	1	1	1	1	1
267	1	1	1	1	1	1	1
268	1	1	1	1	1	1	1
269	1	1	1	1	1	1	1
270	1	1	1	1	1	1	1
271	1	1	1	1	1	1	1
272	0.947368	1	0.995851	0.993007	0.975138	0.981073	0.993177
273	1	1	1	1	1	1	1
274	1	1	1	1	1	1	1
275	1	1	1	1	1	1	1
276	1	1	1	1	1	1	1
277	1	1	1	1	1	1	1
278	0.947368	1	0.995851	0.993007	0.975138	0.981073	0.993177
279	1	1	1	1	1	1	1
280	1	1	1	1	1	1	1
281	1	1	1	1	1	1	1
282	1	1	1	1	1	1	1
283	1	1	1	1	1	1	1
284	1	1	1	1	1	1	1
285	1	1	1	1	1	1	1
286	1	1	1	1	1	1	1
287	1	1	1	1	1	1	1
288	1	1	1	1	1	1	1
289	0.947368	1	0.995851	0.993007	0.975138	0.981073	0.993177
290	1	1	1	1	1	1	1
291	1	1	1	1	1	1	1
292	1	1	1	1	1	1	1
293	1	1	1	1	1	1	1
294	1	1	1	1	1	1	1
295	1	1	1	1	1	1	1
296	1	1	1	1	1	1	1
297	1	1	1	1	1	1	1
298	1	1	1	1	1	1	1
299	1	1	1	1	1	1	1
300	1	1	1	1	1	1	1
301	1	1	1	1	1	1	1
302	0.947368	1	0.995851	0.993007	0.975138	0.981073	0.993177
303	1	1	1	1	1	1	1
304	1	1	1	1	1	1	1
305	1	1	1	1	1	1	1
306	1	1	1	1	1	1	1
307	1	1	1	1	1	1	1
308	1	1	1	1	1	1	1
309	0.947368	1	0.995851	0.993007	0.975138	0.981073	0.993177
310	1	1	1	1	1	1	1
311	1	1	1	1	1	1	1
312	1	1	1	1	1	1	1
313	1	1	1	1	1	1	1
314	1	1	1	1	1	1	1
315	1	1	1	1	1	1	1
316	1	1	1	1	1	1	1
317	0.947368	1	0.995851	0.993007	0.975138	0.981073	0.993177
318	1	1	1	1	1	1	1
319	1	1	1	1	1	1	1
320	1	1	1	1	1	1	1
321	1	1	1	1	1	1	1
322	1	1	1	1	1	1	1
323	1	1	1	1	1	1	1
324	1	1	1	1	1	1	1
325	1	1	1	1	1	1	1
326	1	1	1	1	1	1	1
327	1	1	1	1	1	1	1
328	1	1	1	1	1	1	1
329	1	1	1	1	1	1	1
330	1	1	1	1	1	1	1
331	1	1	1	1	1	1	1
332	1	1	1	1	1	1	1
333	1	1	1	1	1	1	1
334	1	1	1	1	1	1	1
335	1	1	1	1	1	1	1
336	0.947368	1	0.995851	0.993007	0.975138	0.981073	0.993177
337	1	1	1	1	1	1	1
338	1	1	1	1	1	1	1
339	0.947368	1	0.995851	0.993007	0.975138	0.981073	0.993177
340	1	1	1	1	1	1	1
341	1	1	1	1	1	1	1
342	1	1	1	1	1	1	1
343	1	1	1	1	1	1	1
344	1	1	1	1	1	1	1
345	1	1	1	1	1	1	1
346	1	1	1	1	1	1	1
347	1	1	1	1	1	1	1
348	1	1	1	1	1	1	1
349	1	1	1	1	1	1	1
350	0.947368	1	0.995851	0.993007	0.975138	0.981073	0.993177
351	1	1	1	1	1	1	1
352	1	1	1	1	1	1	1
353	1	1	1	1	1	1	1
354	1	1	1	1	1	1	1
355	0.947368	1	0.995851	0.993007	0.975138	0.981073	0.993177
356	1	1	1	1	1	1	1
357	1	1	1	1	1	1	1
358	1	1	1	1	1	1	1
359	1	1	1	1	1	1	1
360	1	1	1	1	1	1	1
361	1	1	1	1	1	1	1
362	1	1	1	1	1	1	1
363	1	1	1	1	1	1	1
364	1	1	1	1	1	1	1
365	1	1	1	1	1	1	1
366	1	1	1	1	1	1	1
367	1	1	1	1	1	1	1
368	1	1	1	1	1	1	1
369	1	1	1	1	1	1	1
370	1	1	1	1	1	1	1
371	1	1	1	1	1	1	1
372	1	1	1	1	1	1	1
373	1	1	1	1	1	1	1
374	1	1	1	1	1	1	1
375	1	1	1	1	1	1	1
376	1	1	1	1	1	1	1
377	1	1	1	1	1	1	1
378	1	1	1	1	1	1	1
379	1	1	1	1	1	1	1
380	1	1	1	1	1	1	1
381	1	1	1	1	1	1	1
382	1	1	1	1	1	1	1
383	1	1	1	1	1	1	1
384	1	1	1	1	1	1	1
385	1	1	1	1	1	1	1
386	1	1	1	1	1	1	1
387	1	1	1	1	1	1	1
388	1	1	1	1	1	1	1
389	1	1	1	1	1	1	1
390	1	1	1	1	1	1	1
391	1	1	1	1	1	1	1
392	1	1	1	1	1	1	1
393	1	1	1	1	1	1	1
394	1	1	1	1	1	1	1
395	1	1	1	1	1	1	1
396	1	1	1	1	1	1	1
397	1	1	1	1	1	1	1
398	1	1	1	1	1	1	1
399	1	1	1	1	1	1	1
400	1	1	1	1	1	1	1
401	1	1	1	1	1	1	1
402	1	1	1	1	1	1	1
403	1	1	1	1	1	1	1
404	1	1	1	1	1	1	1
405	1	1	1	1	1	1	1
406	1	1	1	1	1	1	1
407	1	1	1	1	1	1	1
408	1	1	1	1	1	1	1
409	1	1	1	1	1	1	1
410	1	1	1	1	1	1	1
411	1	1	1	1	1	1	1
412	1	1	1	1	1	1	1
413	1	1	1	1	1	1	1
414	1	1	1	1	1	1	1
415	1	1	1	1	1	1	1
416	1	1	1	1	1	1	1
417	1	1	1	1	1	1	1
418	1	1	1	1	1	1	1
419	1	1	1	1	1	1	1
420	1	1	1	1	1	1	1
421	1	1	1	1	1	1	1
422	1	1	1	1	1	1	1
423	1	1	1	1	1	1	1
424	1	1	1	1	1	1	1
425	1	1	1	1	1	1	1
426	1	1	1	1	1	1	1
427	1	1	1	1	1	1	1
428	0.947368	1	0.995851	0.993007	0.975138	0.981073	0.993177
429	1	1	1	1	1	1	1
430	1	1	1	1	1	1	1
431	1	1	1	1	1	1	1
432	1	1	1	1	1	1	1
433	1	1	1	1	1	1	1
434	1	1	1	1	1	1	1
435	1	1	1	1	1	1	1
436	1	1	1	1	1	1	1
437	1	1	1	1	1	1	1
438	1	1	1	1	1	1	1
439	1	1	1	1	1	1	1
440	0.947368	1	0.995851	0.993007	0.975138	0.981073	0.993177
441	1	1	1	1	1	1	1
442	1	1	1	1	1	1	1
443	1	1	1	1	1	1	1
444	1	1	1	1	1	1	1
445	1	1	1	1	1	1	1
446	1	1	1	1	1	1	1
447	1	1	1	1	1	1	1
448	1	1	1	1	1	1	1
449	1	1	1	1	1	1	1
450	0.947368	1	0.995851	0.993007	0.975138	0.981073	0.993177
451	1	1	1	1	1	1	1
452	1	1	1	1	1	1	1
453	1	1	1	1	1	1	1
454	1	1	1	1	1	1	1
455	1	1	1	1	1	1	1
456	1	1	1	1	1	1	1
457	1	1	1	1	1	1	1
458	1	1	1	1	1	1	1
459	1	1	1	1	1	1	1
460	1	1	1	1	1	1	1
461	1	1	1	1	1	1	1
462	1	1	1	1	1	1	1
463	1	1	1	1	1	1	1
464	1	1	1	1	1	1	1
465	1	1	1	1	1	1	1
466	1	1	1	1	1	1	1
467	1	1	1	1	1	1	1
468	1	1	1	1	1	1	1
469	1	1	1	1	1	1	1
470	1	1	1	1	1	1	1
471	1	1	1	1	1	1	1
472	1	1	1	1	1	1	1
473	1	1	1	1	1	1	1
474	1	1	1	1	1	1	1
475	1	1	1	1	1	1	1
476	1	1	1	1	1	1	1
477	1	1	1	1	1	1	1
478	1	1	1	1	1	1	1
479	1	1	1	1	1	1	1
480	1	1	1	1	1	1	1
481	1	1	1	1	1	1	1
482	1	1	1	1	1	1	1
483	1	1	1	1	1	1	1
484	1	1	1	1	1	1	1
485	1	1	1	1	1	1	1
486	1	1	1	1	1	1	1
487	1	1	1	1	1	1	1
488	1	1	1	1	1	1	1
489	1	1	1	1	1	1	1
490	1	1	1	1	1	1	1
491	1	1	1	1	1	1	1
492	1	1	1	1	1	1	1
493	1	1	1	1	1	1	1
494	1	1	1	1	1	1	1
495	1	1	1	1	1	1	1
496	1	1	1	1	1	1	1
497	1	1	1	1	1	1	1
498	1	1	1	1	1	1	1
499	1	1	1	1	1	1	1
500	1	1	1	1	1	1	1
501	1	1	1	1	1	1	1
502	1	1	1	1	1	1	1
503	1	1	1	1	1	1	1
504	1	1	1	1	1	1	1
505	1	1	1	1	1	1	1
506	1	1	1	1	1	1	1
507	1	1	1	1	1	1	1
508	1	1	1	1	1	1	1
509	1	1	1	1	1	1	1
510	1	1	1	1	1	1	1
511	1	1	1	1	1	1	1
512	1	1	1	1	1	1	1
513	1	1	1	1	1	1	1
514	1	1	1	1	1	1	1
515	1	1	1	1	1	1	1
516	1	1	1	1	1	1	1
517	1	1	1	1	1	1	1
518	1	1	1	1	1	1	1
519	1	1	1	1	1	1	1
520	1	1	1	1	1	1	1
521	1	1	1	1	1	1	1
522	1	1	1	1	1	1	1
523	1	1	1	1	1	1	1
524	1	1	1	1	1	1	1
525	1	1	1	1	1	1	1
526	1	1	1	1	1	1	1
527	1	1	1	1	1	1	1
528	0.947368	1	0.995851	0.993007	0.975138	0.981073	0.993177
529	1	1	1	1	1	1	1
530	1	1	1	1	1	1	1
531	1	1	1	1	1	1	1
532	1	1	1	1	1	1	1
533	0.947368	1	0.995851	0.993007	0.975138	0.981073	0.993177
534	1	1	1	1	1	1	1
535	1	1	1	1	1	1	1
536	1	1	1	1	1	1	1
537	1	1	1	1	1	1	1
538	1	1	1	1	1	1	1
539	1	1	1	1	1	1	1
540	1	1	1	1	1	1	1
541	1	1	1	1	1	1	1
542	1	1	1	1	1	1	1
543	1	1	1	1	1	1	1
544	1	1	1	1	1	1	1
545	1	1	1	1	1	1	1
546	1	1	1	1	1	1	1
547	1	1	1	1	1	1	1
548	1	1	1	1	1	1	1
549	1	1	1	1	1	1	1
550	1	1	1	1	1	1	1
551	0.947368	1	0.995851	0.993007	0.975138	0.981073	0.993177
552	1	1	1	1	1	1	1
553	1	1	1	1	1	1	1
554	1	1	1	1	1	1	1
555	0.947368	1	0.995851	0.993007	0.975138	0.981073	0.993177
556	0.947368	1	0.995851	0.993007	0.975138	0.981073	0.993177
557	0.947368	1	0.995851	0.993007	0.975138	0.981073	0.993177
558	1	1	1	1	1	1	1
559	1	1	1	1	1	1	1
560	1	1	1	1	1	1	1
561	1	1	1	1	1	1	1
562	1	1	1	1	1	1	1
563	1	1	1	1	1	1	1
564	1	1	1	1	1	1	1
565	1	1	1	1	1	1	1
566	1	1	1	1	1	1	1
567	1	1	1	1	1	1	1
568	1	1	1	1	1	1	1
569	0.947368	1	0.995851	0.993007	0.975138	0.981073	0.993177
570	1	1	1	1	1	1	1
571	1	1	1	1	1	1	1

## Sheet: Anal_Carcinoma_RF_MCFS
Number of feature	F1 score			ACC	MCC	Macro_F1	Weighted_F1
	Normal	AIN3	Tumor
1	0.439024	1	0.894977	0.839161	0.661494	0.778001	0.875828
2	0.666667	1	0.966102	0.944056	0.82548	0.877589	0.950338
3	0.782609	1	0.978903	0.965035	0.890194	0.920504	0.968467
4	0.608696	1	0.962025	0.937063	0.795951	0.856907	0.94324
5	0.75	1	0.974576	0.958042	0.871899	0.908192	0.962753
6	0.72	1	0.970213	0.951049	0.85457	0.896738	0.957173
7	0.695652	1	0.970464	0.951049	0.843072	0.888705	0.955853
8	0.695652	1	0.970464	0.951049	0.843072	0.888705	0.955853
9	0.695652	1	0.970464	0.951049	0.843072	0.888705	0.955853
10	0.75	1	0.974576	0.958042	0.871899	0.908192	0.962753
11	0.727273	1	0.97479	0.958042	0.861676	0.900688	0.961504
12	0.761905	1	0.979079	0.965035	0.881396	0.913661	0.967313
13	0.842105	1	0.987552	0.979021	0.924679	0.943219	0.97953
14	0.736842	1	0.979253	0.965035	0.874219	0.905365	0.965883
15	1	1	1	1	1	1	1
16	0.947368	1	0.995851	0.993007	0.975138	0.981073	0.993177
17	0.947368	1	0.995851	0.993007	0.975138	0.981073	0.993177
18	1	1	1	1	1	1	1
19	1	1	1	1	1	1	1
20	0.947368	1	0.995851	0.993007	0.975138	0.981073	0.993177
21	0.947368	1	0.995851	0.993007	0.975138	0.981073	0.993177
22	0.947368	1	0.995851	0.993007	0.975138	0.981073	0.993177
23	1	1	1	1	1	1	1
24	0.947368	1	0.995851	0.993007	0.975138	0.981073	0.993177
25	0.947368	1	0.995851	0.993007	0.975138	0.981073	0.993177
26	0.947368	1	0.995851	0.993007	0.975138	0.981073	0.993177
27	1	1	1	1	1	1	1
28	0.947368	1	0.995851	0.993007	0.975138	0.981073	0.993177
29	0.947368	1	0.995851	0.993007	0.975138	0.981073	0.993177
30	0.947368	1	0.995851	0.993007	0.975138	0.981073	0.993177
31	1	1	1	1	1	1	1
32	1	1	1	1	1	1	1
33	1	1	1	1	1	1	1
34	1	1	1	1	1	1	1
35	1	1	1	1	1	1	1
36	1	1	1	1	1	1	1
37	1	1	1	1	1	1	1
38	0.947368	1	0.995851	0.993007	0.975138	0.981073	0.993177
39	1	1	1	1	1	1	1
40	1	1	1	1	1	1	1
41	1	1	1	1	1	1	1
42	0.947368	1	0.995851	0.993007	0.975138	0.981073	0.993177
43	1	1	1	1	1	1	1
44	1	1	1	1	1	1	1
45	0.947368	1	0.995851	0.993007	0.975138	0.981073	0.993177
46	0.947368	1	0.995851	0.993007	0.975138	0.981073	0.993177
47	0.947368	1	0.995851	0.993007	0.975138	0.981073	0.993177
48	1	1	1	1	1	1	1
49	0.947368	1	0.995851	0.993007	0.975138	0.981073	0.993177
50	0.947368	1	0.995851	0.993007	0.975138	0.981073	0.993177
51	1	1	1	1	1	1	1
52	0.947368	1	0.995851	0.993007	0.975138	0.981073	0.993177
53	1	1	1	1	1	1	1
54	0.947368	1	0.995851	0.993007	0.975138	0.981073	0.993177
55	0.947368	1	0.995851	0.993007	0.975138	0.981073	0.993177
56	0.947368	1	0.995851	0.993007	0.975138	0.981073	0.993177
57	1	1	1	1	1	1	1
58	1	1	1	1	1	1	1
59	0.947368	1	0.995851	0.993007	0.975138	0.981073	0.993177
60	0.947368	1	0.995851	0.993007	0.975138	0.981073	0.993177
61	1	1	1	1	1	1	1
62	0.947368	1	0.995851	0.993007	0.975138	0.981073	0.993177
63	0.947368	1	0.995851	0.993007	0.975138	0.981073	0.993177
64	0.947368	1	0.995851	0.993007	0.975138	0.981073	0.993177
65	1	1	1	1	1	1	1
66	0.947368	1	0.995851	0.993007	0.975138	0.981073	0.993177
67	0.947368	1	0.995851	0.993007	0.975138	0.981073	0.993177
68	1	1	1	1	1	1	1
69	1	1	1	1	1	1	1
70	1	1	1	1	1	1	1
71	0.947368	1	0.995851	0.993007	0.975138	0.981073	0.993177
72	1	1	1	1	1	1	1
73	1	1	1	1	1	1	1
74	0.947368	1	0.995851	0.993007	0.975138	0.981073	0.993177
75	1	1	1	1	1	1	1
76	1	1	1	1	1	1	1
77	0.947368	1	0.995851	0.993007	0.975138	0.981073	0.993177
78	0.947368	1	0.995851	0.993007	0.975138	0.981073	0.993177
79	1	1	1	1	1	1	1
80	1	1	1	1	1	1	1
81	1	1	1	1	1	1	1
82	0.947368	1	0.995851	0.993007	0.975138	0.981073	0.993177
83	1	1	1	1	1	1	1
84	1	1	1	1	1	1	1
85	1	1	1	1	1	1	1
86	1	1	1	1	1	1	1
87	1	1	1	1	1	1	1
88	1	1	1	1	1	1	1
89	1	1	1	1	1	1	1
90	1	1	1	1	1	1	1
91	1	1	1	1	1	1	1
92	1	1	1	1	1	1	1
93	1	1	1	1	1	1	1
94	1	1	1	1	1	1	1
95	1	1	1	1	1	1	1
96	1	1	1	1	1	1	1
97	1	1	1	1	1	1	1
98	1	1	1	1	1	1	1
99	1	1	1	1	1	1	1
100	1	1	1	1	1	1	1
101	1	1	1	1	1	1	1
102	1	1	1	1	1	1	1
103	1	1	1	1	1	1	1
104	1	1	1	1	1	1	1
105	1	1	1	1	1	1	1
106	1	1	1	1	1	1	1
107	1	1	1	1	1	1	1
108	1	1	1	1	1	1	1
109	1	1	1	1	1	1	1
110	1	1	1	1	1	1	1
111	1	1	1	1	1	1	1
112	1	1	1	1	1	1	1
113	1	1	1	1	1	1	1
114	1	1	1	1	1	1	1
115	1	1	1	1	1	1	1
116	1	1	1	1	1	1	1
117	1	1	1	1	1	1	1
118	1	1	1	1	1	1	1
119	1	1	1	1	1	1	1
120	1	1	1	1	1	1	1
121	1	1	1	1	1	1	1
122	0.947368	1	0.995851	0.993007	0.975138	0.981073	0.993177
123	1	1	1	1	1	1	1
124	1	1	1	1	1	1	1
125	1	1	1	1	1	1	1
126	1	1	1	1	1	1	1
127	1	1	1	1	1	1	1
128	1	1	1	1	1	1	1
129	1	1	1	1	1	1	1
130	1	1	1	1	1	1	1
131	1	1	1	1	1	1	1
132	1	1	1	1	1	1	1
133	1	1	1	1	1	1	1
134	1	1	1	1	1	1	1
135	1	1	1	1	1	1	1
136	1	1	1	1	1	1	1
137	1	1	1	1	1	1	1
138	1	1	1	1	1	1	1
139	1	1	1	1	1	1	1
140	1	1	1	1	1	1	1
141	1	1	1	1	1	1	1
142	1	1	1	1	1	1	1
143	1	1	1	1	1	1	1
144	1	1	1	1	1	1	1
145	1	1	1	1	1	1	1
146	1	1	1	1	1	1	1
147	1	1	1	1	1	1	1
148	1	1	1	1	1	1	1
149	1	1	1	1	1	1	1
150	1	1	1	1	1	1	1
151	0.947368	1	0.995851	0.993007	0.975138	0.981073	0.993177
152	1	1	1	1	1	1	1
153	1	1	1	1	1	1	1
154	1	1	1	1	1	1	1
155	1	1	1	1	1	1	1
156	1	1	1	1	1	1	1
157	1	1	1	1	1	1	1
158	1	1	1	1	1	1	1
159	1	1	1	1	1	1	1
160	1	1	1	1	1	1	1
161	1	1	1	1	1	1	1
162	1	1	1	1	1	1	1
163	1	1	1	1	1	1	1
164	1	1	1	1	1	1	1
165	1	1	1	1	1	1	1
166	1	1	1	1	1	1	1
167	1	1	1	1	1	1	1
168	1	1	1	1	1	1	1
169	1	1	1	1	1	1	1
170	1	1	1	1	1	1	1
171	0.947368	1	0.995851	0.993007	0.975138	0.981073	0.993177
172	1	1	1	1	1	1	1
173	1	1	1	1	1	1	1
174	1	1	1	1	1	1	1
175	1	1	1	1	1	1	1
176	1	1	1	1	1	1	1
177	1	1	1	1	1	1	1
178	0.947368	1	0.995851	0.993007	0.975138	0.981073	0.993177
179	1	1	1	1	1	1	1
180	1	1	1	1	1	1	1
181	1	1	1	1	1	1	1
182	1	1	1	1	1	1	1
183	1	1	1	1	1	1	1
184	1	1	1	1	1	1	1
185	0.947368	1	0.995851	0.993007	0.975138	0.981073	0.993177
186	1	1	1	1	1	1	1
187	1	1	1	1	1	1	1
188	1	1	1	1	1	1	1
189	1	1	1	1	1	1	1
190	1	1	1	1	1	1	1
191	1	1	1	1	1	1	1
192	1	1	1	1	1	1	1
193	1	1	1	1	1	1	1
194	1	1	1	1	1	1	1
195	1	1	1	1	1	1	1
196	1	1	1	1	1	1	1
197	0.947368	1	0.995851	0.993007	0.975138	0.981073	0.993177
198	1	1	1	1	1	1	1
199	1	1	1	1	1	1	1
200	1	1	1	1	1	1	1
201	0.947368	1	0.995851	0.993007	0.975138	0.981073	0.993177
202	1	1	1	1	1	1	1
203	1	1	1	1	1	1	1
204	1	1	1	1	1	1	1
205	1	1	1	1	1	1	1
206	1	1	1	1	1	1	1
207	0.947368	1	0.995851	0.993007	0.975138	0.981073	0.993177
208	0.947368	1	0.995851	0.993007	0.975138	0.981073	0.993177
209	1	1	1	1	1	1	1
210	1	1	1	1	1	1	1
211	1	1	1	1	1	1	1
212	1	1	1	1	1	1	1
213	1	1	1	1	1	1	1
214	1	1	1	1	1	1	1
215	1	1	1	1	1	1	1
216	1	1	1	1	1	1	1
217	1	1	1	1	1	1	1
218	1	1	1	1	1	1	1
219	1	1	1	1	1	1	1
220	1	1	1	1	1	1	1
221	0.947368	1	0.995851	0.993007	0.975138	0.981073	0.993177
222	0.947368	1	0.995851	0.993007	0.975138	0.981073	0.993177
223	1	1	1	1	1	1	1
224	1	1	1	1	1	1	1
225	1	1	1	1	1	1	1
226	1	1	1	1	1	1	1
227	1	1	1	1	1	1	1
228	1	1	1	1	1	1	1
229	1	1	1	1	1	1	1
230	1	1	1	1	1	1	1
231	0.947368	1	0.995851	0.993007	0.975138	0.981073	0.993177
232	0.947368	1	0.995851	0.993007	0.975138	0.981073	0.993177
233	1	1	1	1	1	1	1
234	1	1	1	1	1	1	1
235	1	1	1	1	1	1	1
236	0.947368	1	0.995851	0.993007	0.975138	0.981073	0.993177
237	1	1	1	1	1	1	1
238	0.947368	1	0.995851	0.993007	0.975138	0.981073	0.993177
239	1	1	1	1	1	1	1
240	0.947368	1	0.995851	0.993007	0.975138	0.981073	0.993177
241	1	1	1	1	1	1	1
242	1	1	1	1	1	1	1
243	1	1	1	1	1	1	1
244	1	1	1	1	1	1	1
245	1	1	1	1	1	1	1
246	1	1	1	1	1	1	1
247	0.947368	1	0.995851	0.993007	0.975138	0.981073	0.993177
248	1	1	1	1	1	1	1
249	1	1	1	1	1	1	1
250	1	1	1	1	1	1	1
251	1	1	1	1	1	1	1
252	1	1	1	1	1	1	1
253	1	1	1	1	1	1	1
254	1	1	1	1	1	1	1
255	1	1	1	1	1	1	1
256	0.947368	1	0.995851	0.993007	0.975138	0.981073	0.993177
257	1	1	1	1	1	1	1
258	1	1	1	1	1	1	1
259	1	1	1	1	1	1	1
260	1	1	1	1	1	1	1
261	1	1	1	1	1	1	1
262	1	1	1	1	1	1	1
263	1	1	1	1	1	1	1
264	1	1	1	1	1	1	1
265	1	1	1	1	1	1	1
266	0.947368	1	0.995851	0.993007	0.975138	0.981073	0.993177
267	1	1	1	1	1	1	1
268	1	1	1	1	1	1	1
269	1	1	1	1	1	1	1
270	1	1	1	1	1	1	1
271	1	1	1	1	1	1	1
272	1	1	1	1	1	1	1
273	1	1	1	1	1	1	1
274	1	1	1	1	1	1	1
275	1	1	1	1	1	1	1
276	1	1	1	1	1	1	1
277	0.947368	1	0.995851	0.993007	0.975138	0.981073	0.993177
278	1	1	1	1	1	1	1
279	1	1	1	1	1	1	1
280	1	1	1	1	1	1	1
281	1	1	1	1	1	1	1
282	1	1	1	1	1	1	1
283	1	1	1	1	1	1	1
284	0.947368	1	0.995851	0.993007	0.975138	0.981073	0.993177
285	0.947368	1	0.995851	0.993007	0.975138	0.981073	0.993177
286	1	1	1	1	1	1	1
287	1	1	1	1	1	1	1
288	1	1	1	1	1	1	1
289	1	1	1	1	1	1	1
290	1	1	1	1	1	1	1
291	0.947368	1	0.995851	0.993007	0.975138	0.981073	0.993177
292	1	1	1	1	1	1	1
293	1	1	1	1	1	1	1
294	1	1	1	1	1	1	1
295	1	1	1	1	1	1	1
296	1	1	1	1	1	1	1
297	1	1	1	1	1	1	1
298	1	1	1	1	1	1	1
299	1	1	1	1	1	1	1
300	1	1	1	1	1	1	1
301	1	1	1	1	1	1	1
302	0.947368	1	0.995851	0.993007	0.975138	0.981073	0.993177
303	1	1	1	1	1	1	1
304	0.947368	1	0.995851	0.993007	0.975138	0.981073	0.993177
305	0.947368	1	0.995851	0.993007	0.975138	0.981073	0.993177
306	1	1	1	1	1	1	1
307	1	1	1	1	1	1	1
308	1	1	1	1	1	1	1
309	1	1	1	1	1	1	1
310	1	1	1	1	1	1	1
311	1	1	1	1	1	1	1
312	1	1	1	1	1	1	1
313	1	1	1	1	1	1	1
314	1	1	1	1	1	1	1
315	1	1	1	1	1	1	1
316	1	1	1	1	1	1	1
317	1	1	1	1	1	1	1
318	1	1	1	1	1	1	1
319	1	1	1	1	1	1	1
320	1	1	1	1	1	1	1
321	1	1	1	1	1	1	1
322	1	1	1	1	1	1	1
323	1	1	1	1	1	1	1
324	0.947368	1	0.995851	0.993007	0.975138	0.981073	0.993177
325	1	1	1	1	1	1	1
326	1	1	1	1	1	1	1
327	1	1	1	1	1	1	1
328	1	1	1	1	1	1	1
329	1	1	1	1	1	1	1
330	1	1	1	1	1	1	1
331	1	1	1	1	1	1	1
332	0.947368	1	0.995851	0.993007	0.975138	0.981073	0.993177
333	1	1	1	1	1	1	1
334	1	1	1	1	1	1	1
335	1	1	1	1	1	1	1
336	1	1	1	1	1	1	1
337	1	1	1	1	1	1	1
338	1	1	1	1	1	1	1
339	1	1	1	1	1	1	1
340	1	1	1	1	1	1	1
341	1	1	1	1	1	1	1
342	1	1	1	1	1	1	1
343	0.947368	1	0.995851	0.993007	0.975138	0.981073	0.993177
344	0.947368	1	0.995851	0.993007	0.975138	0.981073	0.993177
345	1	1	1	1	1	1	1
346	0.947368	1	0.995851	0.993007	0.975138	0.981073	0.993177
347	0.947368	1	0.995851	0.993007	0.975138	0.981073	0.993177
348	1	1	1	1	1	1	1
349	1	1	1	1	1	1	1
350	0.947368	1	0.995851	0.993007	0.975138	0.981073	0.993177
351	1	1	1	1	1	1	1
352	1	1	1	1	1	1	1
353	1	1	1	1	1	1	1
354	1	1	1	1	1	1	1
355	1	1	1	1	1	1	1
356	1	1	1	1	1	1	1
357	0.947368	1	0.995851	0.993007	0.975138	0.981073	0.993177
358	1	1	1	1	1	1	1
359	0.947368	1	0.995851	0.993007	0.975138	0.981073	0.993177
360	1	1	1	1	1	1	1
361	1	1	1	1	1	1	1
362	1	1	1	1	1	1	1
363	1	1	1	1	1	1	1
364	1	1	1	1	1	1	1
365	1	1	1	1	1	1	1
366	1	1	1	1	1	1	1
367	1	1	1	1	1	1	1
368	0.947368	1	0.995851	0.993007	0.975138	0.981073	0.993177
369	1	1	1	1	1	1	1
370	1	1	1	1	1	1	1
371	0.947368	1	0.995851	0.993007	0.975138	0.981073	0.993177
372	1	1	1	1	1	1	1
373	1	1	1	1	1	1	1
374	1	1	1	1	1	1	1
375	1	1	1	1	1	1	1
376	1	1	1	1	1	1	1
377	1	1	1	1	1	1	1
378	1	1	1	1	1	1	1
379	1	1	1	1	1	1	1
380	1	1	1	1	1	1	1
381	1	1	1	1	1	1	1
382	1	1	1	1	1	1	1
383	1	1	1	1	1	1	1
384	1	1	1	1	1	1	1
385	1	1	1	1	1	1	1
386	1	1	1	1	1	1	1
387	1	1	1	1	1	1	1
388	0.947368	1	0.995851	0.993007	0.975138	0.981073	0.993177
389	1	1	1	1	1	1	1
390	1	1	1	1	1	1	1
391	1	1	1	1	1	1	1
392	1	1	1	1	1	1	1
393	1	1	1	1	1	1	1
394	1	1	1	1	1	1	1
395	1	1	1	1	1	1	1
396	1	1	1	1	1	1	1
397	1	1	1	1	1	1	1
398	1	1	1	1	1	1	1
399	1	1	1	1	1	1	1
400	1	1	1	1	1	1	1
401	0.947368	1	0.995851	0.993007	0.975138	0.981073	0.993177
402	1	1	1	1	1	1	1
403	0.947368	1	0.995851	0.993007	0.975138	0.981073	0.993177
404	1	1	1	1	1	1	1
405	1	1	1	1	1	1	1
406	1	1	1	1	1	1	1
407	0.947368	1	0.995851	0.993007	0.975138	0.981073	0.993177
408	1	1	1	1	1	1	1
409	1	1	1	1	1	1	1
410	1	1	1	1	1	1	1
411	1	1	1	1	1	1	1
412	1	1	1	1	1	1	1
413	1	1	1	1	1	1	1
414	1	1	1	1	1	1	1
415	1	1	1	1	1	1	1
416	1	1	1	1	1	1	1
417	1	1	1	1	1	1	1
418	1	1	1	1	1	1	1
419	1	1	1	1	1	1	1
420	1	1	1	1	1	1	1
421	1	1	1	1	1	1	1
422	1	1	1	1	1	1	1
423	1	1	1	1	1	1	1
424	1	1	1	1	1	1	1
425	1	1	1	1	1	1	1
426	1	1	1	1	1	1	1
427	1	1	1	1	1	1	1
428	0.947368	1	0.995851	0.993007	0.975138	0.981073	0.993177
429	1	1	1	1	1	1	1
430	0.947368	1	0.995851	0.993007	0.975138	0.981073	0.993177
431	1	1	1	1	1	1	1
432	1	1	1	1	1	1	1
433	1	1	1	1	1	1	1
434	0.947368	1	0.995851	0.993007	0.975138	0.981073	0.993177
435	1	1	1	1	1	1	1
436	0.947368	1	0.995851	0.993007	0.975138	0.981073	0.993177
437	0.947368	1	0.995851	0.993007	0.975138	0.981073	0.993177
438	0.947368	1	0.995851	0.993007	0.975138	0.981073	0.993177
439	1	1	1	1	1	1	1
440	1	1	1	1	1	1	1
441	0.947368	1	0.995851	0.993007	0.975138	0.981073	0.993177
442	1	1	1	1	1	1	1
443	1	1	1	1	1	1	1
444	1	1	1	1	1	1	1
445	0.947368	1	0.995851	0.993007	0.975138	0.981073	0.993177
446	1	1	1	1	1	1	1
447	1	1	1	1	1	1	1
448	1	1	1	1	1	1	1
449	0.947368	1	0.995851	0.993007	0.975138	0.981073	0.993177
450	0.947368	1	0.995851	0.993007	0.975138	0.981073	0.993177
451	1	1	1	1	1	1	1
452	1	1	1	1	1	1	1
453	1	1	1	1	1	1	1
454	1	1	1	1	1	1	1
455	1	1	1	1	1	1	1
456	0.947368	1	0.995851	0.993007	0.975138	0.981073	0.993177
457	0.947368	1	0.995851	0.993007	0.975138	0.981073	0.993177
458	1	1	1	1	1	1	1
459	1	1	1	1	1	1	1
460	1	1	1	1	1	1	1
461	1	1	1	1	1	1	1
462	1	1	1	1	1	1	1
463	1	1	1	1	1	1	1
464	1	1	1	1	1	1	1
465	0.947368	1	0.995851	0.993007	0.975138	0.981073	0.993177
466	0.947368	1	0.995851	0.993007	0.975138	0.981073	0.993177
467	1	1	1	1	1	1	1
468	1	1	1	1	1	1	1
469	1	1	1	1	1	1	1
470	1	1	1	1	1	1	1
471	1	1	1	1	1	1	1
472	1	1	1	1	1	1	1
473	0.947368	1	0.995851	0.993007	0.975138	0.981073	0.993177
474	0.947368	1	0.995851	0.993007	0.975138	0.981073	0.993177
475	1	1	1	1	1	1	1
476	1	1	1	1	1	1	1
477	1	1	1	1	1	1	1
478	1	1	1	1	1	1	1
479	1	1	1	1	1	1	1
480	0.947368	1	0.995851	0.993007	0.975138	0.981073	0.993177
481	1	1	1	1	1	1	1
482	0.947368	1	0.995851	0.993007	0.975138	0.981073	0.993177
483	1	1	1	1	1	1	1
484	1	1	1	1	1	1	1
485	1	1	1	1	1	1	1
486	1	1	1	1	1	1	1
487	1	1	1	1	1	1	1
488	1	1	1	1	1	1	1
489	1	1	1	1	1	1	1
490	1	1	1	1	1	1	1
491	1	1	1	1	1	1	1
492	1	1	1	1	1	1	1
493	1	1	1	1	1	1	1
494	1	1	1	1	1	1	1
495	1	1	1	1	1	1	1
496	1	1	1	1	1	1	1
497	0.947368	1	0.995851	0.993007	0.975138	0.981073	0.993177
498	1	1	1	1	1	1	1
499	1	1	1	1	1	1	1
500	1	1	1	1	1	1	1
501	1	1	1	1	1	1	1
502	1	1	1	1	1	1	1
503	0.947368	1	0.995851	0.993007	0.975138	0.981073	0.993177
504	1	1	1	1	1	1	1
505	1	1	1	1	1	1	1
506	1	1	1	1	1	1	1
507	0.947368	1	0.995851	0.993007	0.975138	0.981073	0.993177
508	1	1	1	1	1	1	1
509	1	1	1	1	1	1	1
510	1	1	1	1	1	1	1
511	1	1	1	1	1	1	1
512	1	1	1	1	1	1	1
513	1	1	1	1	1	1	1
514	1	1	1	1	1	1	1
515	1	1	1	1	1	1	1
516	0.947368	1	0.995851	0.993007	0.975138	0.981073	0.993177
517	1	1	1	1	1	1	1
518	1	1	1	1	1	1	1
519	1	1	1	1	1	1	1
520	1	1	1	1	1	1	1
521	1	1	1	1	1	1	1
522	1	1	1	1	1	1	1
523	1	1	1	1	1	1	1
524	1	1	1	1	1	1	1
525	1	1	1	1	1	1	1
526	1	1	1	1	1	1	1
527	1	1	1	1	1	1	1
528	1	1	1	1	1	1	1
529	1	1	1	1	1	1	1
530	1	1	1	1	1	1	1
531	1	1	1	1	1	1	1
532	1	1	1	1	1	1	1
533	1	1	1	1	1	1	1
534	1	1	1	1	1	1	1
535	1	1	1	1	1	1	1
536	1	1	1	1	1	1	1
537	1	1	1	1	1	1	1
538	1	1	1	1	1	1	1
539	1	1	1	1	1	1	1
540	1	1	1	1	1	1	1
541	1	1	1	1	1	1	1
542	1	1	1	1	1	1	1
543	1	1	1	1	1	1	1
544	1	1	1	1	1	1	1
545	0.947368	1	0.995851	0.993007	0.975138	0.981073	0.993177
546	1	1	1	1	1	1	1
547	1	1	1	1	1	1	1
548	0.947368	1	0.995851	0.993007	0.975138	0.981073	0.993177
549	1	1	1	1	1	1	1
550	0.947368	1	0.995851	0.993007	0.975138	0.981073	0.993177
551	1	1	1	1	1	1	1
552	1	1	1	1	1	1	1
553	1	1	1	1	1	1	1
554	1	1	1	1	1	1	1
555	1	1	1	1	1	1	1
556	1	1	1	1	1	1	1
557	0.947368	1	0.995851	0.993007	0.975138	0.981073	0.993177
558	1	1	1	1	1	1	1
559	1	1	1	1	1	1	1
560	1	1	1	1	1	1	1
561	0.947368	1	0.995851	0.993007	0.975138	0.981073	0.993177
562	1	1	1	1	1	1	1
563	1	1	1	1	1	1	1
564	1	1	1	1	1	1	1
565	0.947368	1	0.995851	0.993007	0.975138	0.981073	0.993177
566	1	1	1	1	1	1	1
567	1	1	1	1	1	1	1
568	1	1	1	1	1	1	1
569	1	1	1	1	1	1	1
570	1	1	1	1	1	1	1
571	1	1	1	1	1	1	1

## Sheet: Anal_Carcinoma_RF_LightGBM
Number of feature	F1 score			ACC	MCC	Macro F1	Weighted F1
	Normal	AIN3	Tumor
1	0.262295	0.928571	0.761421	0.671329	0.478885	0.650763	0.745203
2	0.857143	0.928571	0.978903	0.965035	0.889144	0.921539	0.966664
3	0.818182	1	0.983193	0.972028	0.909547	0.933792	0.974336
4	0.947368	0.962963	0.991667	0.986014	0.951668	0.967333	0.986269
5	1	1	1	1	1	1	1
6	1	1	1	1	1	1	1
7	0.947368	1	0.995851	0.993007	0.975138	0.981073	0.993177
8	1	1	1	1	1	1	1
9	1	1	1	1	1	1	1
10	1	1	1	1	1	1	1
11	1	1	1	1	1	1	1
12	1	1	1	1	1	1	1
13	1	1	1	1	1	1	1
14	1	1	1	1	1	1	1
15	1	1	1	1	1	1	1
16	1	1	1	1	1	1	1
17	1	1	1	1	1	1	1
18	1	1	1	1	1	1	1
19	1	1	1	1	1	1	1
20	1	1	1	1	1	1	1
21	1	1	1	1	1	1	1
22	1	1	1	1	1	1	1
23	1	1	1	1	1	1	1
24	1	1	1	1	1	1	1
25	0.947368	1	0.995851	0.993007	0.975138	0.981073	0.993177
26	1	1	1	1	1	1	1
27	0.947368	1	0.995851	0.993007	0.975138	0.981073	0.993177
28	0.947368	1	0.995851	0.993007	0.975138	0.981073	0.993177
29	0.947368	1	0.995851	0.993007	0.975138	0.981073	0.993177
30	1	1	1	1	1	1	1
31	1	1	1	1	1	1	1
32	0.947368	1	0.995851	0.993007	0.975138	0.981073	0.993177
33	0.947368	1	0.995851	0.993007	0.975138	0.981073	0.993177
34	1	1	1	1	1	1	1
35	1	1	1	1	1	1	1
36	0.947368	1	0.995851	0.993007	0.975138	0.981073	0.993177
37	0.947368	1	0.995851	0.993007	0.975138	0.981073	0.993177
38	1	1	1	1	1	1	1
39	0.947368	1	0.995851	0.993007	0.975138	0.981073	0.993177
40	0.947368	1	0.995851	0.993007	0.975138	0.981073	0.993177
41	1	1	1	1	1	1	1
42	1	1	1	1	1	1	1
43	1	1	1	1	1	1	1
44	1	1	1	1	1	1	1
45	1	1	1	1	1	1	1
46	1	1	1	1	1	1	1
47	1	1	1	1	1	1	1
48	1	1	1	1	1	1	1
49	1	1	1	1	1	1	1
50	1	1	1	1	1	1	1
51	1	1	1	1	1	1	1
52	1	1	1	1	1	1	1
53	1	1	1	1	1	1	1
54	1	1	1	1	1	1	1
55	1	1	1	1	1	1	1
56	1	1	1	1	1	1	1
57	1	1	1	1	1	1	1
58	1	1	1	1	1	1	1
59	1	1	1	1	1	1	1
60	1	1	1	1	1	1	1
61	1	1	1	1	1	1	1
62	1	1	1	1	1	1	1
63	1	1	1	1	1	1	1
64	1	1	1	1	1	1	1
65	1	1	1	1	1	1	1
66	1	1	1	1	1	1	1
67	1	1	1	1	1	1	1
68	1	1	1	1	1	1	1
69	0.947368	1	0.995851	0.993007	0.975138	0.981073	0.993177
70	0.947368	1	0.995851	0.993007	0.975138	0.981073	0.993177
71	1	1	1	1	1	1	1
72	1	1	1	1	1	1	1
73	1	1	1	1	1	1	1
74	1	1	1	1	1	1	1
75	1	1	1	1	1	1	1
76	1	1	1	1	1	1	1
77	0.947368	1	0.995851	0.993007	0.975138	0.981073	0.993177
78	0.947368	1	0.995851	0.993007	0.975138	0.981073	0.993177
79	1	1	1	1	1	1	1
80	1	1	1	1	1	1	1
81	1	1	1	1	1	1	1
82	1	1	1	1	1	1	1
83	1	1	1	1	1	1	1
84	1	1	1	1	1	1	1
85	1	1	1	1	1	1	1
86	1	1	1	1	1	1	1
87	1	1	1	1	1	1	1
88	1	1	1	1	1	1	1
89	1	1	1	1	1	1	1
90	1	1	1	1	1	1	1
91	1	1	1	1	1	1	1
92	1	1	1	1	1	1	1
93	1	1	1	1	1	1	1
94	1	1	1	1	1	1	1
95	1	1	1	1	1	1	1
96	1	1	1	1	1	1	1
97	1	1	1	1	1	1	1
98	1	1	1	1	1	1	1
99	1	1	1	1	1	1	1
100	1	1	1	1	1	1	1
101	1	1	1	1	1	1	1
102	1	1	1	1	1	1	1
103	1	1	1	1	1	1	1
104	1	1	1	1	1	1	1
105	1	1	1	1	1	1	1
106	1	1	1	1	1	1	1
107	1	1	1	1	1	1	1
108	1	1	1	1	1	1	1
109	1	1	1	1	1	1	1
110	1	1	1	1	1	1	1
111	1	1	1	1	1	1	1
112	1	1	1	1	1	1	1
113	1	1	1	1	1	1	1
114	1	1	1	1	1	1	1
115	1	1	1	1	1	1	1
116	1	1	1	1	1	1	1
117	1	1	1	1	1	1	1
118	1	1	1	1	1	1	1
119	1	1	1	1	1	1	1
120	1	1	1	1	1	1	1
121	1	1	1	1	1	1	1
122	1	1	1	1	1	1	1
123	1	1	1	1	1	1	1
124	1	1	1	1	1	1	1
125	1	1	1	1	1	1	1
126	1	1	1	1	1	1	1
127	1	1	1	1	1	1	1
128	1	1	1	1	1	1	1
129	1	1	1	1	1	1	1
130	1	1	1	1	1	1	1
131	1	1	1	1	1	1	1
132	1	1	1	1	1	1	1
133	1	1	1	1	1	1	1
134	1	1	1	1	1	1	1
135	1	1	1	1	1	1	1
136	1	1	1	1	1	1	1
137	1	1	1	1	1	1	1
138	1	1	1	1	1	1	1
139	1	1	1	1	1	1	1
140	1	1	1	1	1	1	1
141	1	1	1	1	1	1	1
142	1	1	1	1	1	1	1
143	1	1	1	1	1	1	1
144	1	1	1	1	1	1	1
145	1	1	1	1	1	1	1
146	1	1	1	1	1	1	1
147	1	1	1	1	1	1	1
148	1	1	1	1	1	1	1
149	1	1	1	1	1	1	1
150	1	1	1	1	1	1	1
151	1	1	1	1	1	1	1
152	1	1	1	1	1	1	1
153	1	1	1	1	1	1	1
154	1	1	1	1	1	1	1
155	1	1	1	1	1	1	1
156	1	1	1	1	1	1	1
157	1	1	1	1	1	1	1
158	1	1	1	1	1	1	1
159	1	1	1	1	1	1	1
160	1	1	1	1	1	1	1
161	1	1	1	1	1	1	1
162	1	1	1	1	1	1	1
163	1	1	1	1	1	1	1
164	1	1	1	1	1	1	1
165	1	1	1	1	1	1	1
166	1	1	1	1	1	1	1
167	1	1	1	1	1	1	1
168	1	1	1	1	1	1	1
169	1	1	1	1	1	1	1
170	1	1	1	1	1	1	1
171	1	1	1	1	1	1	1
172	1	1	1	1	1	1	1
173	1	1	1	1	1	1	1
174	1	1	1	1	1	1	1
175	1	1	1	1	1	1	1
176	1	1	1	1	1	1	1
177	1	1	1	1	1	1	1
178	1	1	1	1	1	1	1
179	1	1	1	1	1	1	1
180	1	1	1	1	1	1	1
181	1	1	1	1	1	1	1
182	1	1	1	1	1	1	1
183	1	1	1	1	1	1	1
184	1	1	1	1	1	1	1
185	1	1	1	1	1	1	1
186	1	1	1	1	1	1	1
187	1	1	1	1	1	1	1
188	1	1	1	1	1	1	1
189	1	1	1	1	1	1	1
190	1	1	1	1	1	1	1
191	1	1	1	1	1	1	1
192	1	1	1	1	1	1	1
193	1	1	1	1	1	1	1
194	1	1	1	1	1	1	1
195	1	1	1	1	1	1	1
196	1	1	1	1	1	1	1
197	1	1	1	1	1	1	1
198	1	1	1	1	1	1	1
199	1	1	1	1	1	1	1
200	1	1	1	1	1	1	1
201	1	1	1	1	1	1	1
202	1	1	1	1	1	1	1
203	1	1	1	1	1	1	1
204	1	1	1	1	1	1	1
205	1	1	1	1	1	1	1
206	1	1	1	1	1	1	1
207	1	1	1	1	1	1	1
208	1	1	1	1	1	1	1
209	1	1	1	1	1	1	1
210	1	1	1	1	1	1	1
211	1	1	1	1	1	1	1
212	1	1	1	1	1	1	1
213	1	1	1	1	1	1	1
214	1	1	1	1	1	1	1
215	1	1	1	1	1	1	1
216	1	1	1	1	1	1	1
217	1	1	1	1	1	1	1
218	1	1	1	1	1	1	1
219	1	1	1	1	1	1	1
220	1	1	1	1	1	1	1
221	1	1	1	1	1	1	1
222	1	1	1	1	1	1	1
223	1	1	1	1	1	1	1
224	1	1	1	1	1	1	1
225	1	1	1	1	1	1	1
226	1	1	1	1	1	1	1
227	1	1	1	1	1	1	1
228	1	1	1	1	1	1	1
229	1	1	1	1	1	1	1
230	1	1	1	1	1	1	1
231	1	1	1	1	1	1	1
232	1	1	1	1	1	1	1
233	1	1	1	1	1	1	1
234	1	1	1	1	1	1	1
235	1	1	1	1	1	1	1
236	1	1	1	1	1	1	1
237	1	1	1	1	1	1	1
238	1	1	1	1	1	1	1
239	1	1	1	1	1	1	1
240	1	1	1	1	1	1	1
241	1	1	1	1	1	1	1
242	1	1	1	1	1	1	1
243	1	1	1	1	1	1	1
244	1	1	1	1	1	1	1
245	1	1	1	1	1	1	1
246	1	1	1	1	1	1	1
247	1	1	1	1	1	1	1
248	1	1	1	1	1	1	1
249	1	1	1	1	1	1	1
250	1	1	1	1	1	1	1
251	1	1	1	1	1	1	1
252	1	1	1	1	1	1	1
253	1	1	1	1	1	1	1
254	1	1	1	1	1	1	1
255	1	1	1	1	1	1	1
256	1	1	1	1	1	1	1
257	1	1	1	1	1	1	1
258	1	1	1	1	1	1	1
259	1	1	1	1	1	1	1
260	1	1	1	1	1	1	1
261	1	1	1	1	1	1	1
262	1	1	1	1	1	1	1
263	1	1	1	1	1	1	1
264	1	1	1	1	1	1	1
265	1	1	1	1	1	1	1
266	1	1	1	1	1	1	1
267	1	1	1	1	1	1	1
268	1	1	1	1	1	1	1
269	1	1	1	1	1	1	1
270	1	1	1	1	1	1	1
271	1	1	1	1	1	1	1
272	1	1	1	1	1	1	1
273	1	1	1	1	1	1	1
274	1	1	1	1	1	1	1
275	1	1	1	1	1	1	1
276	1	1	1	1	1	1	1
277	1	1	1	1	1	1	1
278	1	1	1	1	1	1	1
279	1	1	1	1	1	1	1
280	1	1	1	1	1	1	1
281	1	1	1	1	1	1	1
282	1	1	1	1	1	1	1
283	1	1	1	1	1	1	1
284	1	1	1	1	1	1	1
285	1	1	1	1	1	1	1
286	1	1	1	1	1	1	1
287	1	1	1	1	1	1	1
288	1	1	1	1	1	1	1
289	1	1	1	1	1	1	1
290	1	1	1	1	1	1	1
291	1	1	1	1	1	1	1
292	1	1	1	1	1	1	1
293	1	1	1	1	1	1	1
294	1	1	1	1	1	1	1
295	1	1	1	1	1	1	1
296	1	1	1	1	1	1	1
297	1	1	1	1	1	1	1
298	1	1	1	1	1	1	1
299	0.947368	1	0.995851	0.993007	0.975138	0.981073	0.993177
300	1	1	1	1	1	1	1
301	1	1	1	1	1	1	1
302	0.947368	1	0.995851	0.993007	0.975138	0.981073	0.993177
303	1	1	1	1	1	1	1
304	1	1	1	1	1	1	1
305	1	1	1	1	1	1	1
306	1	1	1	1	1	1	1
307	1	1	1	1	1	1	1
308	1	1	1	1	1	1	1
309	1	1	1	1	1	1	1
310	1	1	1	1	1	1	1
311	1	1	1	1	1	1	1
312	1	1	1	1	1	1	1
313	1	1	1	1	1	1	1
314	1	1	1	1	1	1	1
315	1	1	1	1	1	1	1
316	1	1	1	1	1	1	1
317	1	1	1	1	1	1	1
318	1	1	1	1	1	1	1
319	1	1	1	1	1	1	1
320	1	1	1	1	1	1	1
321	1	1	1	1	1	1	1
322	1	1	1	1	1	1	1
323	1	1	1	1	1	1	1
324	1	1	1	1	1	1	1
325	1	1	1	1	1	1	1
326	1	1	1	1	1	1	1
327	1	1	1	1	1	1	1
328	1	1	1	1	1	1	1
329	1	1	1	1	1	1	1
330	1	1	1	1	1	1	1
331	1	1	1	1	1	1	1
332	1	1	1	1	1	1	1
333	1	1	1	1	1	1	1
334	1	1	1	1	1	1	1
335	1	1	1	1	1	1	1
336	1	1	1	1	1	1	1
337	1	1	1	1	1	1	1
338	1	1	1	1	1	1	1
339	1	1	1	1	1	1	1
340	1	1	1	1	1	1	1
341	1	1	1	1	1	1	1
342	1	1	1	1	1	1	1
343	1	1	1	1	1	1	1
344	0.947368	1	0.995851	0.993007	0.975138	0.981073	0.993177
345	1	1	1	1	1	1	1
346	1	1	1	1	1	1	1
347	1	1	1	1	1	1	1
348	1	1	1	1	1	1	1
349	1	1	1	1	1	1	1
350	1	1	1	1	1	1	1
351	1	1	1	1	1	1	1
352	1	1	1	1	1	1	1
353	1	1	1	1	1	1	1
354	1	1	1	1	1	1	1
355	1	1	1	1	1	1	1
356	1	1	1	1	1	1	1
357	0.947368	1	0.995851	0.993007	0.975138	0.981073	0.993177
358	1	1	1	1	1	1	1
359	1	1	1	1	1	1	1
360	1	1	1	1	1	1	1
361	0.947368	1	0.995851	0.993007	0.975138	0.981073	0.993177
362	1	1	1	1	1	1	1
363	1	1	1	1	1	1	1
364	1	1	1	1	1	1	1
365	1	1	1	1	1	1	1
366	1	1	1	1	1	1	1
367	1	1	1	1	1	1	1
368	1	1	1	1	1	1	1
369	1	1	1	1	1	1	1
370	1	1	1	1	1	1	1
371	1	1	1	1	1	1	1
372	1	1	1	1	1	1	1
373	1	1	1	1	1	1	1
374	1	1	1	1	1	1	1
375	1	1	1	1	1	1	1
376	1	1	1	1	1	1	1
377	1	1	1	1	1	1	1
378	1	1	1	1	1	1	1
379	1	1	1	1	1	1	1
380	1	1	1	1	1	1	1
381	1	1	1	1	1	1	1
382	1	1	1	1	1	1	1
383	1	1	1	1	1	1	1
384	1	1	1	1	1	1	1
385	1	1	1	1	1	1	1
386	1	1	1	1	1	1	1
387	1	1	1	1	1	1	1
388	1	1	1	1	1	1	1
389	1	1	1	1	1	1	1
390	1	1	1	1	1	1	1
391	1	1	1	1	1	1	1
392	1	1	1	1	1	1	1
393	1	1	1	1	1	1	1
394	1	1	1	1	1	1	1
395	1	1	1	1	1	1	1
396	1	1	1	1	1	1	1
397	1	1	1	1	1	1	1
398	1	1	1	1	1	1	1
399	1	1	1	1	1	1	1
400	1	1	1	1	1	1	1
401	0.947368	1	0.995851	0.993007	0.975138	0.981073	0.993177
402	1	1	1	1	1	1	1
403	1	1	1	1	1	1	1
404	1	1	1	1	1	1	1
405	1	1	1	1	1	1	1
406	1	1	1	1	1	1	1
407	1	1	1	1	1	1	1
408	1	1	1	1	1	1	1
409	1	1	1	1	1	1	1
410	1	1	1	1	1	1	1
411	1	1	1	1	1	1	1
412	0.947368	1	0.995851	0.993007	0.975138	0.981073	0.993177
413	1	1	1	1	1	1	1
414	1	1	1	1	1	1	1
415	0.947368	1	0.995851	0.993007	0.975138	0.981073	0.993177
416	1	1	1	1	1	1	1
417	1	1	1	1	1	1	1
418	1	1	1	1	1	1	1
419	1	1	1	1	1	1	1
420	1	1	1	1	1	1	1
421	1	1	1	1	1	1	1
422	1	1	1	1	1	1	1
423	1	1	1	1	1	1	1
424	1	1	1	1	1	1	1
425	1	1	1	1	1	1	1
426	1	1	1	1	1	1	1
427	0.947368	1	0.995851	0.993007	0.975138	0.981073	0.993177
428	1	1	1	1	1	1	1
429	1	1	1	1	1	1	1
430	1	1	1	1	1	1	1
431	1	1	1	1	1	1	1
432	1	1	1	1	1	1	1
433	1	1	1	1	1	1	1
434	1	1	1	1	1	1	1
435	1	1	1	1	1	1	1
436	1	1	1	1	1	1	1
437	1	1	1	1	1	1	1
438	1	1	1	1	1	1	1
439	1	1	1	1	1	1	1
440	1	1	1	1	1	1	1
441	0.947368	1	0.995851	0.993007	0.975138	0.981073	0.993177
442	1	1	1	1	1	1	1
443	1	1	1	1	1	1	1
444	1	1	1	1	1	1	1
445	0.947368	1	0.995851	0.993007	0.975138	0.981073	0.993177
446	1	1	1	1	1	1	1
447	1	1	1	1	1	1	1
448	1	1	1	1	1	1	1
449	1	1	1	1	1	1	1
450	1	1	1	1	1	1	1
451	1	1	1	1	1	1	1
452	1	1	1	1	1	1	1
453	1	1	1	1	1	1	1
454	1	1	1	1	1	1	1
455	1	1	1	1	1	1	1
456	1	1	1	1	1	1	1
457	1	1	1	1	1	1	1
458	1	1	1	1	1	1	1
459	1	1	1	1	1	1	1
460	1	1	1	1	1	1	1
461	1	1	1	1	1	1	1
462	1	1	1	1	1	1	1
463	1	1	1	1	1	1	1
464	1	1	1	1	1	1	1
465	1	1	1	1	1	1	1
466	1	1	1	1	1	1	1
467	1	1	1	1	1	1	1
468	1	1	1	1	1	1	1
469	1	1	1	1	1	1	1
470	1	1	1	1	1	1	1
471	1	1	1	1	1	1	1
472	1	1	1	1	1	1	1
473	1	1	1	1	1	1	1
474	1	1	1	1	1	1	1
475	1	1	1	1	1	1	1
476	1	1	1	1	1	1	1
477	1	1	1	1	1	1	1
478	1	1	1	1	1	1	1
479	1	1	1	1	1	1	1
480	1	1	1	1	1	1	1
481	1	1	1	1	1	1	1
482	1	1	1	1	1	1	1
483	1	1	1	1	1	1	1
484	1	1	1	1	1	1	1
485	1	1	1	1	1	1	1
486	1	1	1	1	1	1	1
487	1	1	1	1	1	1	1
488	1	1	1	1	1	1	1
489	1	1	1	1	1	1	1
490	1	1	1	1	1	1	1
491	1	1	1	1	1	1	1
492	1	1	1	1	1	1	1
493	1	1	1	1	1	1	1
494	1	1	1	1	1	1	1
495	0.947368	1	0.995851	0.993007	0.975138	0.981073	0.993177
496	1	1	1	1	1	1	1
497	1	1	1	1	1	1	1
498	1	1	1	1	1	1	1
499	1	1	1	1	1	1	1
500	1	1	1	1	1	1	1
501	1	1	1	1	1	1	1
502	1	1	1	1	1	1	1
503	1	1	1	1	1	1	1
504	1	1	1	1	1	1	1
505	1	1	1	1	1	1	1
506	1	1	1	1	1	1	1
507	1	1	1	1	1	1	1
508	1	1	1	1	1	1	1
509	1	1	1	1	1	1	1
510	1	1	1	1	1	1	1
511	1	1	1	1	1	1	1
512	1	1	1	1	1	1	1
513	1	1	1	1	1	1	1
514	1	1	1	1	1	1	1
515	1	1	1	1	1	1	1
516	1	1	1	1	1	1	1
517	1	1	1	1	1	1	1
518	1	1	1	1	1	1	1
519	1	1	1	1	1	1	1
520	1	1	1	1	1	1	1
521	1	1	1	1	1	1	1
522	0.947368	1	0.995851	0.993007	0.975138	0.981073	0.993177
523	1	1	1	1	1	1	1
524	0.947368	1	0.995851	0.993007	0.975138	0.981073	0.993177
525	1	1	1	1	1	1	1
526	1	1	1	1	1	1	1
527	1	1	1	1	1	1	1
528	1	1	1	1	1	1	1
529	1	1	1	1	1	1	1
530	1	1	1	1	1	1	1
531	1	1	1	1	1	1	1
532	1	1	1	1	1	1	1
533	1	1	1	1	1	1	1
534	1	1	1	1	1	1	1
535	1	1	1	1	1	1	1
536	1	1	1	1	1	1	1
537	1	1	1	1	1	1	1
538	1	1	1	1	1	1	1
539	1	1	1	1	1	1	1
540	1	1	1	1	1	1	1
541	1	1	1	1	1	1	1
542	1	1	1	1	1	1	1
543	1	1	1	1	1	1	1
544	1	1	1	1	1	1	1
545	1	1	1	1	1	1	1
546	1	1	1	1	1	1	1
547	1	1	1	1	1	1	1
548	0.947368	1	0.995851	0.993007	0.975138	0.981073	0.993177
549	1	1	1	1	1	1	1
550	1	1	1	1	1	1	1
551	0.947368	1	0.995851	0.993007	0.975138	0.981073	0.993177
552	1	1	1	1	1	1	1
553	1	1	1	1	1	1	1
554	1	1	1	1	1	1	1
555	1	1	1	1	1	1	1
556	0.947368	1	0.995851	0.993007	0.975138	0.981073	0.993177
557	1	1	1	1	1	1	1
558	1	1	1	1	1	1	1
559	1	1	1	1	1	1	1
560	1	1	1	1	1	1	1
561	1	1	1	1	1	1	1
562	1	1	1	1	1	1	1
563	1	1	1	1	1	1	1
564	1	1	1	1	1	1	1
565	1	1	1	1	1	1	1
566	1	1	1	1	1	1	1
567	1	1	1	1	1	1	1
568	1	1	1	1	1	1	1
569	1	1	1	1	1	1	1
570	1	1	1	1	1	1	1
571	0.947368	1	0.995851	0.993007	0.975138	0.981073	0.993177

## Sheet: Cervical_Carcinoma_DT_LASSO
Number of feature	F1 score			ACC	MCC	Macro F1	Weighted F1
	Normal	CIN3	Tumor
1	0.9	0.444444	0.555556	0.642857	0.463602	0.633333	0.642857
2	0.9	0.588235	0.736842	0.75	0.625721	0.741692	0.747346
3	0.9	0.631579	0.705882	0.75	0.625721	0.74582	0.751327
4	0.857143	0.666667	0.705882	0.75	0.625005	0.743231	0.747299
5	0.9	0.823529	0.842105	0.857143	0.78695	0.855212	0.856811
6	0.952381	0.777778	0.823529	0.857143	0.786544	0.851229	0.854842
7	0.952381	0.777778	0.823529	0.857143	0.786544	0.851229	0.854842
8	0.857143	0.666667	0.823529	0.785714	0.678851	0.782446	0.785114
9	0.952381	0.736842	0.75	0.821429	0.735543	0.813074	0.81805
10	0.909091	0.625	0.777778	0.785714	0.682217	0.770623	0.775568
11	0.952381	0.736842	0.75	0.821429	0.735543	0.813074	0.81805
12	0.909091	0.777778	0.875	0.857143	0.790751	0.853956	0.855925
13	0.857143	0.666667	0.823529	0.785714	0.678851	0.782446	0.785114
14	0.857143	0.823529	1	0.892857	0.840391	0.893557	0.892257
15	0.782609	0.666667	1	0.821429	0.743343	0.816425	0.815217
16	0.857143	0.823529	1	0.892857	0.840391	0.893557	0.892257
17	0.8	0.823529	0.947368	0.857143	0.78695	0.856966	0.854931
18	0.857143	0.777778	0.941176	0.857143	0.786544	0.858699	0.858643
19	0.952381	0.941176	1	0.964286	0.948084	0.964519	0.964086
20	0.909091	0.875	1	0.928571	0.899286	0.92803	0.927354
21	0.952381	0.941176	1	0.964286	0.948084	0.964519	0.964086
22	0.782609	0.8	0.888889	0.821429	0.743343	0.823833	0.82236
23	0.842105	0.842105	0.888889	0.857143	0.787356	0.8577	0.857143
24	0.857143	0.777778	0.941176	0.857143	0.786544	0.858699	0.858643
25	0.761905	0.875	0.842105	0.821429	0.735543	0.826337	0.824036
26	0.8	0.888889	0.777778	0.821429	0.731801	0.822222	0.821429

## Sheet: Cervical_Carcinoma_DT_MCFS
Number of feature	F1 score			ACC	MCC	Macro F1	Weighted F1
	Normal	CIN3	Tumor
1	0.9	0.533333	0.761905	0.75	0.635575	0.731746	0.737755
2	0.952381	0.888889	0.941176	0.928571	0.894237	0.927482	0.928371
3	1	0.947368	0.941176	0.964286	0.948178	0.962848	0.964175
4	1	1	1	1	1	1	1
5	0.952381	0.941176	1	0.964286	0.948084	0.964519	0.964086
6	0.8	0.941176	0.842105	0.857143	0.78695	0.861094	0.858912
7	0.8	0.823529	0.947368	0.857143	0.78695	0.856966	0.854931
8	0.909091	0.875	1	0.928571	0.899286	0.92803	0.927354
9	0.736842	0.842105	0.777778	0.785714	0.680077	0.785575	0.783835
10	0.818182	0.705882	0.941176	0.821429	0.735044	0.821747	0.82162
11	0.8	0.823529	0.947368	0.857143	0.78695	0.856966	0.854931
12	0.909091	0.823529	0.941176	0.892857	0.843366	0.891266	0.891902
13	0.761905	0.75	0.947368	0.821429	0.735543	0.819758	0.817692
14	0.818182	0.75	1	0.857143	0.790751	0.856061	0.854708
15	0.761905	0.75	0.947368	0.821429	0.735543	0.819758	0.817692
16	0.736842	0.823529	0.9	0.821429	0.736544	0.820124	0.817149
17	0.842105	0.888889	0.947368	0.892857	0.840996	0.892788	0.890977
18	0.857143	0.823529	1	0.892857	0.840391	0.893557	0.892257
19	0.8	0.888889	0.888889	0.857143	0.785441	0.859259	0.857143
20	0.9	0.888889	1	0.928571	0.89272	0.92963	0.928571
21	0.761905	0.823529	0.888889	0.821429	0.732698	0.824774	0.822529
22	0.842105	0.888889	0.947368	0.892857	0.840996	0.892788	0.890977
23	0.727273	0.666667	0.947368	0.785714	0.686265	0.780436	0.778537
24	0.857143	0.888889	0.823529	0.857143	0.786544	0.85652	0.856543
25	0.9	0.888889	1	0.928571	0.89272	0.92963	0.928571
26	0.8	0.842105	0.823529	0.821429	0.733207	0.821878	0.821097

## Sheet: Cervical_Carcinoma_DT_LightGBM
Number of feature	F1 score			ACC	MCC	Macro F1	Weighted F1
	Normal	CIN3	Tumor
1	0.761905	0.625	0.736842	0.714286	0.573376	0.707916	0.709844
2	0.857143	0.705882	0.888889	0.821429	0.732698	0.817305	0.818727
3	0.818182	0.705882	0.941176	0.821429	0.735044	0.821747	0.82162
4	0.8	0.736842	0.941176	0.821429	0.733207	0.826006	0.825077
5	0.7	0.6	0.875	0.714286	0.575307	0.725	0.724107
6	0.8	0.631579	0.823529	0.75	0.625721	0.751703	0.753428
7	0.8	0.7	0.875	0.785714	0.683418	0.791667	0.791964
8	0.761905	0.631579	0.875	0.75	0.627432	0.756161	0.756366
9	0.631579	0.5	0.823529	0.642857	0.467311	0.651703	0.650984
10	0.952381	0.777778	0.823529	0.857143	0.786544	0.851229	0.854842
11	0.761905	0.470588	0.777778	0.678571	0.517312	0.67009	0.673369
12	0.909091	0.705882	0.823529	0.821429	0.735044	0.812834	0.816272
13	0.9	0.842105	0.941176	0.892857	0.840693	0.894427	0.894626
14	0.909091	0.875	1	0.928571	0.899286	0.92803	0.927354
15	0.842105	0.941176	0.9	0.892857	0.844237	0.894427	0.892559
16	0.9	0.888889	0.888889	0.892857	0.83908	0.892593	0.892857
17	0.952381	0.888889	0.941176	0.928571	0.894237	0.927482	0.928371
18	0.952381	0.941176	1	0.964286	0.948084	0.964519	0.964086
19	0.761905	0.75	0.947368	0.821429	0.735543	0.819758	0.817692
20	0.777778	0.941176	0.857143	0.857143	0.796942	0.858699	0.855809
21	0.736842	0.823529	0.9	0.821429	0.736544	0.820124	0.817149
22	0.761905	0.75	0.947368	0.821429	0.735543	0.819758	0.817692
23	0.857143	0.875	0.947368	0.892857	0.843654	0.89317	0.891884
24	0.8	0.823529	0.947368	0.857143	0.78695	0.856966	0.854931
25	0.736842	0.823529	0.9	0.821429	0.736544	0.820124	0.817149
26	0.9	0.941176	0.947368	0.928571	0.894435	0.929515	0.928461

## Sheet: Cervical_Carcinoma_RF_LASSO
Number of feature	F1 score			ACC	MCC	Macro F1	Weighted F1
	Normal	CIN3	Tumor
1	0.9	0.444444	0.555556	0.642857	0.463602	0.633333	0.642857
2	0.9	0.625	0.6	0.714286	0.575307	0.708333	0.715179
3	0.9	0.777778	0.666667	0.785714	0.678161	0.781481	0.785714
4	0.9	0.823529	0.736842	0.821429	0.733207	0.820124	0.822977
5	1	1	1	1	1	1	1
6	1	1	1	1	1	1	1
7	1	1	1	1	1	1	1
8	1	0.947368	0.941176	0.964286	0.948178	0.962848	0.964175
9	0.952381	0.888889	0.941176	0.928571	0.894237	0.927482	0.928371
10	1	0.947368	0.941176	0.964286	0.948178	0.962848	0.964175
11	0.952381	0.888889	0.941176	0.928571	0.894237	0.927482	0.928371
12	1	0.947368	0.941176	0.964286	0.948178	0.962848	0.964175
13	0.952381	0.888889	0.941176	0.928571	0.894237	0.927482	0.928371
14	1	0.947368	0.941176	0.964286	0.948178	0.962848	0.964175
15	1	0.888889	0.888889	0.928571	0.89272	0.925926	0.928571
16	1	0.947368	0.941176	0.964286	0.948178	0.962848	0.964175
17	1	0.947368	0.941176	0.964286	0.948178	0.962848	0.964175
18	1	0.947368	0.941176	0.964286	0.948178	0.962848	0.964175
19	1	0.947368	0.941176	0.964286	0.948178	0.962848	0.964175
20	1	1	1	1	1	1	1
21	1	0.947368	0.941176	0.964286	0.948178	0.962848	0.964175
22	1	0.947368	0.941176	0.964286	0.948178	0.962848	0.964175
23	1	0.947368	0.941176	0.964286	0.948178	0.962848	0.964175
24	1	0.947368	0.941176	0.964286	0.948178	0.962848	0.964175
25	1	1	1	1	1	1	1
26	1	0.947368	0.941176	0.964286	0.948178	0.962848	0.964175

[truncated: 2 more sheets: Cervical_Carcinoma_RF_MCFS, Cervical_Carcinoma_RF_LightGBM]
